# Supplementary material for: An essential role for decorin in bladder cancer invasiveness
Source: EMBO Mol Med. 2013 Oct 20;5(12):1835–51. doi: 10.1002/emmm.201302655 (PMC3914526; doi:10.1002/emmm.201302655)
Supplement: Supplementary file 3 [file emmm0005-1835-sd3.xlsx]

## Sheet: U133PLus2.0Data
Supplementary Table 3: Affymetrix U133plus2.0 microarray data normalized using RMA method together with BrainArray custom chip description files (CDF) for DCN correlated genes in MIBC (pearson R>0.5) in 166 bladder tumors and 4 normal samples.
Samples_ID	T1	T2	T6	T7	T8	T12	T14	T15	T17	T19	T23	T25	T26	T28	T30	T31	T32	T33	T34	T36	T37	T38	T39	T40	T43	T44	T46	T47	T50	T53	T54	T55	T56	T60	T62	T63	T64	T65	T67	T68	T70	T72	T73	T74	T75	T76	T78	T79	T80
Stage	T4	T4	T4	T4	T4	T3	T3	T3	T3	T3	T3	T3	T3	T3	T3	T4	T3	T2	T2	T2	T4	T2	T2	T2	T2	T4	T1	T1	T1	Ta	T1	Ta	T1	T1	T1	Ta	T1	T2	T3	T4	T3	T3	T3	T1	T3	T4	T3	T2	T3
DCN	9.281190148903	11.2032342735091	10.246411014048	10.017581918773	9.57657013152483	7.31968259471897	10.0574877046254	10.8746840061852	9.25932909730683	6.46238581874524	7.61678166755271	10.3206773950329	11.6661174477614	9.34633409212331	9.206550968769	10.3105450571041	9.01817625408927	11.7546935506004	7.26620217294131	9.59823140162229	8.12932526489266	9.71930408576018	6.14840942765953	8.4040874063345	9.53826474149617	8.80245856915491	9.73167352568589	8.65982694308083	7.93264248583881	8.08251248885395	7.18394138957607	9.7407424783506	6.46177045452455	7.26263265102839	9.27606175662519	7.93656442474596	5.6798478263824	7.7097699338458	7.45939142182288	9.40070978189095	10.3666122735207	10.6538942340909	9.89980436107676	8.63352975246128	10.0833693943215	9.90545430953873	6.60148595917355	11.3613670586996	10.7206204061304
LUM	10.2186120427779	11.5916781876988	10.8279952301303	11.0801382079674	10.7745191095469	8.71686527198843	10.7769670203392	11.6317759651475	10.2247367676269	8.79121047478645	8.91888892203057	10.6138640517685	11.3781694245698	10.1939025204985	10.8779630275487	11.1775364688754	10.1350368189357	11.3156954514091	7.63950511531049	10.2871271685211	10.1931923815099	10.93195491742	7.26821814499156	10.1898800568424	9.91229076791387	10.7434321464408	10.8931804512717	9.53283588031139	9.37468698848379	9.23555674404012	8.28077878119508	10.4677674568872	7.09804583098775	8.06383792101875	10.2328097681331	8.92947227835262	6.35163636123462	10.1466339337476	8.8917148107998	10.1750038131774	11.0753154666339	11.0064606107736	10.5756198500716	9.59902594907695	10.7340694275373	10.9422336980836	8.68634303720997	11.6873590944795	11.3808777332925
CDH11	7.16478967729579	8.93994657856856	8.42950391075139	8.23182944822575	7.77741912445954	5.32177017542861	7.91811292796542	9.10068037914129	6.96383146306938	4.31215884658465	5.29226994180947	7.59402434719857	8.95742029084904	6.82835896064859	7.08921513377619	7.86322769435715	8.64399752999877	8.73903817617771	5.36697493007602	6.71474023576077	7.75948980284592	7.59471955214195	4.51900467803068	6.75876031131766	6.22317531061173	7.91685275198203	7.58007169947673	6.60671903449992	5.68686719356731	5.94039044898762	5.21551694301426	7.72155923567208	4.46895313365414	5.46525846989301	7.63970070100799	6.30533237594523	4.29907367545422	6.12895207440635	5.529636876595	6.7356451151296	8.78510554358689	6.78751369415809	7.25008345183025	6.72784039695248	7.60877805143769	8.00567084216947	5.19093893144777	9.68924450622646	8.48447560875289
COL6A3	10.3237963642026	11.950384693843	11.5139565073785	11.5292707046865	10.9695642196632	8.7578398551108	11.5086057202705	11.9973615826923	10.3508306203466	8.53248879166192	8.98140718484139	11.4589773046817	12.1585980564603	10.5113672595105	9.82948873807091	11.8260276121554	11.1198857961308	11.7960947941806	8.47664218902971	10.8026293498124	10.86052954144	11.1667883766013	7.96858261162793	10.329709465093	9.85207301646201	11.4529238724698	10.6283565732734	9.63219396106992	9.4913974597493	8.72756562070707	8.22247910225179	10.6169502387041	6.95776726059305	7.48556728905211	11.0134322705224	8.78546164229384	6.2249362874091	9.63366693441182	8.629176554306	10.2547826169656	11.5945648039385	10.3645326821668	10.4616561280644	9.41391618209428	10.8906769220671	11.0777288840911	8.69508374741844	12.2237573034962	11.0725989734737
SERPINF1	8.35791569449831	9.36295058490905	9.69037958275879	9.02523293723742	8.54530911867854	6.88448170120934	9.18113839701117	10.5097459938185	9.35617652885077	6.81625133107928	6.22025805297242	9.43514342059557	9.90520926404531	8.17350867230878	8.8964599330977	8.89037047076033	8.45071971794933	10.468402569486	6.3376789706013	8.94909000818154	9.72854431521103	8.02162116774821	6.13785887070327	7.94895330567982	7.76179442411984	8.60373668302775	9.17487581263257	7.60143686139775	7.22942162972692	7.55581480997803	6.36321164613451	9.25053954373811	4.74641930171549	5.86381021895936	7.78247008010621	6.88668157190465	5.14684371643572	5.98450078503879	6.62675062298452	7.4986850345333	9.89225858992209	8.4136148552267	8.66525205780866	7.67242108624484	8.06575497390028	8.54346847608429	6.4100262232451	10.1033771501032	9.09607224732188
RARRES2	6.05408170747699	7.76339346951808	7.77320244000416	8.10733671635363	7.53999871589748	4.63004720691902	8.29808717254302	8.47841359562621	6.34308762939108	4.80653530585464	5.90761707409357	7.0155487737556	7.78407163120663	6.75197634660868	6.86438334091091	6.67692920807909	5.86611447198885	6.92122931903225	4.72625997730841	6.97583875167097	6.42009356430717	5.99428165889024	4.40780192726938	5.57894279424663	5.91816430076612	7.20357511573198	6.75850310508359	6.91250089378314	5.57027753452745	5.58183249240568	5.39129975164795	6.73230295512453	4.14758423538251	4.94232091488493	6.06643095533932	6.03520476959713	4.59731108568939	5.58069214190522	5.51766581196905	5.97734198547316	7.6331418781801	6.66161301774109	6.05331675579825	6.14819993900298	6.28360395166534	6.81552436306102	5.21557435689694	8.52466552002572	7.30907107265678
COL3A1	11.5696957980064	12.646150579287	12.2982750170886	12.3717021440916	11.929720729862	9.93891181861235	12.5066740510598	12.8842549212499	10.9112138374105	8.88459767877778	10.1261468729439	11.8143719579402	12.6652155315181	11.8544576578521	11.3280525444255	12.6095530251022	12.156066132572	12.0908733442731	9.48889652595801	11.1553449766033	11.3631800510014	12.0821247971277	9.03280519422082	11.5945334243078	10.4725007921729	12.3265525150807	11.233998859466	10.3964865465935	10.4994489789789	10.2497665140874	8.70889306505456	11.3423920039952	8.71224007205977	8.93075790661219	11.897471058555	9.67242332077974	7.9327857795099	10.6025487334717	9.25099793597363	11.2124372245365	12.3617306507312	11.356498680641	11.6635917645176	10.0826419164464	11.9829229177286	11.9157532240116	9.9398769285913	12.7565630321856	11.6813904719559
ACTA2	11.4444537486223	13.1225294896577	12.1994903363534	11.7714390667198	11.5194960110613	9.27419409940018	11.0047352824299	12.529707984412	10.3304985873744	8.64596035898439	9.53166245153476	12.0408772391582	13.4026304420749	10.3801729775529	10.2989203566723	10.3789699916819	10.4774973916368	12.6466682004667	9.01969931362198	12.0786975925455	10.4931225092293	9.71976030447837	8.69106745522615	10.4592206591304	12.1374957852589	10.7574679515482	12.2587185271908	11.8781794818365	9.30808126920553	9.42851961745375	8.3374496494082	11.3551172265903	9.65055697293824	9.68215026425072	11.3596386790154	9.99495058336177	8.42379424798402	9.80962838859383	8.53946046222156	11.7922175464371	11.6558786509842	10.1059794860427	11.3830289009608	9.5559741842385	9.64633740645651	11.7636276170692	8.78077658597248	13.2038296125395	12.2796342654393
SPARC	8.91359523337188	10.4321236356716	10.0269254102189	9.76110908959303	9.32883931956531	7.99014588974964	10.3747135240223	10.852232520005	8.79630212685507	8.95514274774121	7.89259410948341	9.23051009753727	10.6361470112615	9.01303865972501	8.62684876896789	9.89555973392405	9.67598761827757	9.93959833630289	8.02914682014959	8.98548813754059	8.729246850468	10.0794343018319	7.47597219490458	9.30276547145009	8.8628848523346	9.79631469728067	9.29034389159407	9.05016438677147	8.69763058374915	8.49608962134581	7.63526376222477	9.54592345195602	8.06089610120903	8.43121935681593	9.58092163345876	8.65441112806272	7.27401877993999	8.32167254127406	7.90885966576093	9.28563307784473	10.1907933195068	8.49571397649508	9.41959021062468	7.90883329817674	9.71764436973884	9.82128988110107	7.95704706424454	11.1454150709109	9.93321922471898
FBN1	5.57018458381987	6.65188241134595	6.80155000863518	6.3435692872075	5.72885348502207	4.23537641116853	7.17639081944642	8.37810850872523	5.1387206146372	4.24135138006419	4.58213832103452	5.89157567788014	8.19527084232638	5.28717694322317	5.624248054148	6.28397591457507	6.32602547616509	7.61362529464807	4.77885095769189	5.76602088677062	5.17801702331038	6.18696935746199	3.99226797990142	5.52664130180918	5.00982374288461	6.32638525800677	5.7304090835472	5.10476514067172	4.78615729444289	4.14083153594358	4.21055498121071	6.57800884625458	4.14058763788911	4.12331291634056	5.46166225548488	4.10413258055319	4.16958095438114	4.37652205390695	3.94128353322976	5.47451326347752	7.04777578214419	5.82341582443519	5.46915562121866	4.43476889185771	6.47490571870418	5.9497206393756	4.28679625322275	8.51282266933823	6.68246184940534
HEPH	5.14491578100344	7.72390869184184	6.61796042738936	6.41985331690522	5.30099602953396	3.36729394945804	6.22377514586792	7.47762550000659	4.41407921503434	3.39442269442863	3.48921357961095	5.72842607741988	7.8350653341519	4.5719094220377	3.83646449848294	5.28299825393793	4.92802210657962	6.67501222671055	3.15968379670335	5.88341034655787	3.73346805535336	4.84334284984579	3.25920065757071	3.78674399756663	5.14203005803253	5.73004045497175	6.72377379584937	5.59891310053788	3.65197465162003	4.34309665383696	3.91983872952013	5.26917992059146	3.42178543170931	4.4534369193904	4.502542238668	3.8278275524545	3.308852543591	4.24745983919529	2.94572712542883	5.07970161639782	6.19766668688749	4.47619305269661	4.2553810334474	5.7124205305163	4.75859237794516	5.56223637649105	3.23876069148631	8.90130795378687	5.18385062816228
COL1A2	11.3707989024796	12.7917565987158	12.7511054201766	12.5122660371706	12.1817619242291	9.95244790007464	12.6809183986504	13.3428332337122	11.1286318886805	9.84309398191903	10.0987718439396	11.8179830518591	12.9600335495624	11.9580126365385	11.1151242713893	12.8003327234189	12.3928784789348	12.5857713952977	9.57951814656499	11.1905977277284	11.6636005725928	12.3783739760291	9.44150215718923	11.8245770374411	10.8578687202206	12.5084980014964	11.3018071574839	10.6416743535871	10.6819954387021	10.6801178595343	8.97347323544215	11.2302652820486	8.9748877630242	9.1587238697418	11.9902542108112	10.2674733829298	8.06527887422624	11.0061773313597	9.62266432825244	11.3376938571016	12.8571257605634	11.6234540566678	11.7787888462607	9.71032383368569	12.1718011713043	12.3722045530322	10.4933162711979	13.3914233439771	12.0324951949607
CTSK	7.94203139205193	10.2838739528866	10.1268627226934	9.32594982967109	8.64326806618256	6.87849616474625	10.2825809209802	10.5424669073743	7.84808313880536	6.27382528631236	6.86322786844409	9.0216994672229	10.1578891790407	9.1504275167162	7.83972787362057	9.35589415393716	8.46207629683045	9.3839453005641	6.3237993325479	8.44586352741723	7.98932840880635	9.13421404439331	6.25073135033719	7.30217468398712	7.62757243880033	8.76575995465376	7.45286097560008	7.27261464492183	7.3887730087713	6.7793980590724	7.10654874246722	8.26129788852668	5.79603241941554	6.52555712485746	7.90502648824706	6.46841221420289	5.90899262872891	7.42609451233848	6.48866287709165	7.55798746671135	9.50671517341243	7.53770636727608	7.66396808188289	6.44617855769905	8.94301391752322	8.73160404888732	6.32863394321614	10.9492889568278	9.34809359625566
GLT8D2	6.42951823638432	7.73253861774611	7.42133734016126	7.24319489151699	6.44684119334058	4.78586938053716	7.32847801590298	9.01726658761243	5.60791739164982	4.33090069061886	4.4875110436472	6.72388379166118	8.45291752707006	6.1007082682953	5.21795055348528	7.93047212506803	7.80243362069128	8.24092373738614	4.22597719849523	5.85118804930268	5.98745130370788	7.19390916078715	4.38838796837921	8.53060381128904	5.78851410594313	8.01076499072817	7.25770546762897	5.93287576285143	4.81669846434699	5.35094047733618	4.54935190356807	6.70661981631448	4.72472523124425	4.50121106155881	6.07326088093062	5.30153866624897	4.26795221536349	5.21696035449862	4.65002044732657	5.46978449483844	7.92723104553657	6.32421243814125	5.99638130579318	5.58078181839754	6.64016748358181	6.97224511166353	4.80821699828271	9.52353293269036	7.70490334548217
TAGLN	10.1514021057262	12.05921628218	11.50409477744	10.8461119172145	10.4899075906091	7.40199840197663	9.70621525998381	11.8378155386727	9.02944324264716	5.24184371769484	7.72569968377542	11.2016288572439	12.1252697825917	9.43771125534546	9.25198668686178	9.68563942948703	9.38915840077457	10.9276656363865	7.5219416838378	11.0930625260568	8.86246218689779	7.61540304277199	7.06845971975812	7.96760966538243	10.8766638261721	9.38388545299534	11.0889326552078	10.5512704395664	7.39925368298597	6.73265340621881	6.50826194714284	9.4995165200022	7.11506432422403	7.83763435852778	10.1623537605106	8.19921136971289	6.08807957980228	8.13385381462216	6.60348722184519	10.2673966337597	10.3210135587926	8.89847366268954	9.94965992905549	7.99716553117295	7.44487217934538	10.2144417554938	6.41772079249248	12.592403686267	11.1367451621222
COL6A2	7.3721355649417	9.45894372631454	9.29150601909967	8.37978244974847	8.00060990808034	6.25821548810545	8.31826063818121	9.73351426448545	7.34190564148858	6.18138898271745	6.18202540625824	8.85522963294711	9.39629360998552	8.17439862594288	7.14767283399914	9.68217472740598	8.30244227125589	9.75618767933474	6.38513468469264	7.94677264975657	8.39741707998213	8.70750285936203	6.20423574835023	7.04058318085277	7.84357827801757	9.45614936130463	8.38418358962404	7.57098348996177	6.82695968611675	6.08642112384808	5.8200752359491	7.71256912037665	5.29748083386854	5.65340951956884	7.75234176330583	6.28590127448894	5.55570585560165	6.71736303010282	5.85880086949649	7.56191834523945	9.58726827119182	8.44467343630805	7.58765994732402	6.52517948877905	7.96695348395735	7.53102809522507	6.14184955868854	9.89600186674139	7.75441194559696
SPON1	5.1762501575233	7.12753350185139	6.06213649284984	5.00461857708826	5.20768777707534	3.93881594127681	4.96303941861023	5.43460816275831	4.60817207795204	3.87186474189511	4.073400233274	5.66946250516043	7.17563345962978	4.42794131038184	4.24476293572405	4.96547960708786	4.58908531117638	7.70354183767375	3.88786738834795	5.65352382850264	4.56488474130106	4.93241242855529	3.88499414276011	3.92294610765511	5.09397198586614	4.41597470068175	5.88613710922919	4.71010917110998	3.91817829979569	4.12488372117994	3.85678645986559	5.52350704626365	3.92717406628565	3.99473773446578	4.96074907747687	4.1080454574541	4.08054969747428	3.96372656876246	3.9538784367842	4.64917886014713	4.92360424352674	4.84248504605524	5.22585247802187	4.35471827148566	5.10402508498133	5.57456116680395	3.9796758690227	7.07173093592135	5.91849529577901
SFRP2	6.6033079891938	8.8593489321201	10.0791197669981	8.5002263209388	7.5961989824707	5.01134541734487	9.10675714050417	10.2480855492236	5.73315604752782	4.69618698069862	5.54532005592045	9.31581630343271	10.1840260069842	8.0270848882306	8.74646302617872	9.25435782090434	9.09520748308878	9.97486670881541	4.23228997100758	8.65535362416795	5.73337554139913	5.24846814205624	3.89594163011437	6.42134637541389	7.12744066024654	8.51993556971601	7.20099604101322	5.77770759760754	4.38595882654339	4.04183172504751	4.00551710978305	7.35443492857231	3.78298787522798	3.79681622915653	6.33508435197863	3.80934137054294	3.94255183225112	4.11860756127316	3.58992074842869	7.98472697030833	7.84440462994839	9.21204541657187	8.6720596326128	4.59024860590049	8.07036716143662	7.37113618200283	5.57095254297657	10.1661334758241	9.24899366625312
MMP2	8.80184607653367	10.5506366798432	10.3049436985663	10.1760441793982	9.88603272792046	7.52716276360141	9.92663218689334	11.350297326178	9.26247110096955	6.29226723784343	7.48033208876311	10.5788565739617	10.6176524662987	9.49727533991076	7.7108323393883	9.66499845836184	9.12312857518047	10.9767007563013	5.34003237759311	9.68758151306788	9.52132653747347	9.88612064880647	7.03218608917759	6.68477515190864	8.98161164611015	9.28203902113584	9.28145452121114	8.93552060940932	7.78806128554678	8.76285248491122	7.39033414635462	9.34074241875417	6.76124298367996	7.66488861552193	9.40286414810658	8.56429619018207	7.66996749574348	10.7225153358629	8.529571805671	9.95710764835471	11.2350905546773	8.8138316622383	9.3004639288181	8.32653760545703	9.42690696502538	9.53541910362524	6.55897826234537	11.4087921182072	9.81021599077015
CD248	6.76556911550994	6.96030167571279	7.60041430578669	6.82802719358442	6.77202368266312	6.4410434987219	7.3102895573627	7.36223271295725	6.69090649179348	6.19145820991179	6.11143106341267	7.25449317864754	7.73682608594841	6.98726438965616	6.65577846548601	7.53674762741107	7.12313472307218	7.92263384246174	6.181998660312	6.90881927942914	7.1259720670592	7.48409940048107	6.0467641403495	6.69690016010985	7.0082430368509	6.99062522589636	6.81913637094449	6.82425582649476	6.44687247190222	6.38641564756548	6.01350925952937	6.65577846548601	6.67260419652687	6.32569004680431	7.0569289717131	6.05311648127538	6.15256474295345	6.97372073034013	6.24481742795236	6.68230187795486	7.21419686387341	6.83916698190306	6.66787313042882	6.23021842121348	6.95352975216429	6.77023012380467	6.1497085568705	8.03640784851071	6.79393064475213
COL5A1	7.545314012079	9.18585920846069	9.3384993975984	9.08595372473872	8.40128221482122	6.54376596638062	9.20553416329954	10.4036322135048	7.15128601050798	7.88199959413676	5.82489293652931	8.18146113723805	9.76322572316647	8.05629523457661	7.39521893754266	9.28298528586296	8.62127420602923	8.61539016078334	6.12237110865139	7.31593926748473	8.29177134125887	9.0256983665914	5.72893237877235	7.41090945567781	6.82774072868493	9.28679083176028	7.54740066450106	6.92553024270421	6.46539883113168	6.07821680747102	5.33970400572789	7.3152477016369	5.3541766709368	5.4961713403722	8.04504715228568	6.03378737265616	4.71286574514481	7.05494985802055	5.30025525544799	7.0313445748788	9.6208503775549	8.00994415779401	7.81140896170147	6.28610738117583	8.92503828736965	8.85347862964172	6.42584334160903	10.1861368076517	7.9565354933945
GPR124	6.37763019040588	8.53678063232218	7.47089621507077	7.68285348707999	6.90169395487477	5.19806131506806	7.23977926356485	7.84756023047124	5.84053546119557	4.79456792648479	5.16727558300461	6.96902490379072	8.36419488216099	5.91164801202292	5.97742939870528	6.55697428222252	6.25175810304477	8.33765601050226	5.31154434138573	7.07746149022367	6.95439981646816	6.44492256073079	4.91904395626625	5.66586112486973	6.6755238557993	7.17617470673283	8.09836945054617	6.80227920672957	5.44267591668867	5.90758267918817	5.05959871219091	6.83465536325232	4.90361366586515	5.26659427085777	6.61164004763994	5.44727128642831	4.39760299346626	5.6757455516105	4.79360555166145	6.62748116224433	7.36199322771262	5.776426956886	6.56387856626924	5.58430271072143	5.62613706772829	6.89964575548259	5.10643205096449	9.26990400895527	7.44443944047109
MYLK	9.53949403333726	12.1961952025829	10.1632362791226	9.58770427339858	9.62730205499056	6.92161980471466	8.8377671935667	10.588821880643	8.0892007221883	7.94260944130389	7.71929407481038	10.2912341585332	12.6131767029254	8.32479531894261	7.82707665528225	8.77766984256029	8.34067291446296	10.4012481947155	6.13471623934791	11.0366976028879	8.09776699942819	8.51984628562313	6.32327701305836	8.11928603457618	10.4748170397116	9.07300398140672	11.4098311411664	10.1200312179395	6.98792808304682	6.64648104930323	6.07176309517723	8.97168773783256	6.25122627880624	6.87940040188626	9.26432583733636	7.02163713910917	5.24056719755119	7.21555895943074	6.63854805765728	9.94324075790505	9.58402625263302	8.43161828477931	9.88456553988502	7.08072279309343	8.24271259072662	9.53169653888265	7.83955660550995	12.4014524937803	10.9065288124782
PCOLCE	7.09267099941341	7.89407776255436	8.41055315629406	7.69096371719255	6.79708213124084	6.20476443625756	8.51778514805264	9.26082822073055	6.43503387874878	5.61940798377624	6.43366736431596	7.29563858927509	8.52399386265917	7.17285336340847	6.91459599026751	8.30023786556912	7.87998492827373	8.71391752740033	5.50885252963246	6.60225186502938	7.74156483382516	7.53568962802129	6.00089943791046	6.00360356697198	6.41821269722374	8.0747229812505	8.09985750389095	7.05981553906357	6.10220150777694	6.94229795205499	5.8524306349691	6.83759930581335	5.85670381665577	5.81107770211041	7.03622816543442	5.69461816781125	5.69197963833366	6.51176657833232	5.84500114598141	6.86305063501037	8.68505834290793	7.42481581881098	7.26687419723559	5.42301688900513	7.60416039371746	6.91238318319223	5.64813914120029	9.03642103176873	6.40208366775835
OLFML1	4.728279291913	5.38757618225433	5.50094305908539	5.1629920333687	4.88773014499516	4.33607277400882	5.50639601272393	5.91004596541998	4.71620935163266	3.9633063806739	4.19544864664327	5.01869350251053	5.70602986807759	4.53878511512397	4.64718708259482	5.38735394446655	4.6403285328555	7.58686229000487	4.41288869678806	4.69907631774359	5.04296074773906	4.74005431480188	4.05991671173456	3.86005998486182	4.62652255405938	5.00258654744258	6.42320541344785	4.70091819868665	4.46852213560594	4.73622891134422	4.21286189070477	4.85203903251058	4.09685365910308	4.08105703090684	5.07982863772606	4.38548930109912	4.37080204625703	3.84256533108595	4.04654809371328	4.57655994253588	5.67945331747942	4.67926276044725	4.92987544858026	4.76694232802647	4.54293850224545	4.79656816061385	4.18046071984254	7.29296888249967	4.83936728889614
CALD1	7.59314826987668	10.1033323862454	8.67314240979102	7.92469848195359	8.45894191298484	6.85797768542643	8.16685884259898	9.27226326869961	7.80792049190651	8.19331920812199	6.46886518852521	9.0226613765752	10.6199453040961	7.94178545412628	7.60998329510145	9.11313614503877	8.4342434518455	8.90041478258773	8.05530364391842	9.09252341693825	7.2025612659001	8.59267289297078	7.37273833064158	8.23374797608845	8.38549157312213	8.60975810709069	8.81192755907765	7.66435650989542	7.04208680652934	6.57749236494335	5.75569351048374	8.05826243132288	6.41033395389977	6.75165446334187	7.938079114206	6.61215320808675	5.34906162353507	7.75253529439641	5.8208233964734	8.37161120533404	8.83011006665689	8.12142642230602	8.33729559315863	6.56304512570428	8.61886398992271	8.52208236041209	8.16741277896693	10.1369221948032	9.70074688333367
PALLD	8.8569167775501	11.0421984153549	9.67035284382722	9.26591293482689	9.01808850175093	8.2380029373284	9.36620444291514	10.0320659950466	8.14720754529569	8.10784326316516	8.0576697515238	10.0000067722991	11.7006337630123	8.88273472790758	8.76747240523567	9.56895206845766	8.70709649131313	9.81499056920914	6.71262312337775	9.84095705177416	8.16292285604867	8.67334717959538	6.46619215062554	8.3855762301951	9.53828186241661	10.0730469903909	9.50384286098267	8.90573629857323	8.21448257805871	7.18180221246564	7.57108435669012	8.55982982345499	6.6946649449544	7.41853848287763	8.98341461371381	7.91827201555592	5.96510446060995	9.04324411368073	7.95633141419231	9.23515418564975	9.07714102063701	8.29002703833831	8.88069691483446	6.82768755350764	8.68111050251276	9.33378000445086	8.92657743662209	10.94552566062	10.2756749725364
PDLIM3	7.17595892108382	9.383321966517	7.97671129107295	7.43970070218541	7.44399828654869	4.89565174737279	6.85141149137785	8.97290812953469	6.74125363629074	4.7618106891529	5.69513017571545	8.64152272543479	10.0186741405856	6.71184681147566	5.49595250828829	7.17387175890253	6.66104270676833	8.10147659890777	6.92878176473207	8.30730749573331	5.55585213197442	4.91477978190481	4.81223257212723	6.23017019921975	7.89863058209579	7.17285151323669	7.83007584030408	7.45428106693075	4.90196844673962	4.45383754497465	5.03940324360651	6.40730374293913	4.44277037315697	5.27212390495162	6.70937834807512	5.00519419392816	4.63248004332893	5.69174892445173	4.81978724633545	7.29736604963452	7.76689451241143	5.95419589954888	6.22761077768007	5.90398205120309	5.61286578872995	8.10116994387533	4.56133501927516	9.79251508336647	8.42175701257309
DDR2	6.22591351989379	8.60702697992479	7.49184536117656	6.90018136396575	6.76283300651164	5.12493851819417	6.73708664920795	7.70606049895563	5.87013800459503	4.91630803924226	5.26752913723066	7.70062299481197	8.52068849614475	6.27450301314966	6.03007319471345	7.05560536864835	6.31320510092007	8.03667156102738	5.45552096485755	7.21611102218271	6.61317866730862	6.18845892833111	5.0105209946081	7.73374673681905	6.37747489227899	6.2024525047265	7.60800363248746	5.75251608542508	5.85271606844633	5.68899229635057	5.02882440150718	6.51212663408755	4.91318180987246	5.17764478754278	6.51916683460421	5.5236092986178	5.20328887944527	5.62152077275049	5.58329802852534	6.33544742684409	7.86280871071188	6.33699083567371	6.56621069695119	5.24096340029354	6.3457966373524	6.54454178509582	6.71618282564289	8.00269593368645	6.65369609775834
FILIP1L	7.66965589504839	9.3071328723279	7.95661810190871	7.44498863226003	7.52283670743177	5.72908744495737	7.41045294779148	8.87763131621002	6.59810074289973	5.81222872720584	5.82058340509358	9.02377508472757	9.56127832528155	6.76753053648386	6.08965564008633	7.37761436311349	6.91487755763774	8.66209542553984	5.02765733492216	8.15733701504251	6.41262196644658	6.98331238741171	5.90560442384794	6.15613368598505	8.00544286589734	8.00695576182849	7.80678728010933	6.97586905183114	6.05284475921553	5.54191006699452	5.631096206684	7.51954930575111	5.28341371202403	5.85598345094856	7.14875142107199	5.72463768326633	5.4776631667484	6.01513082230924	5.88879573914319	7.33985647061398	7.77050483224279	6.05239829499421	6.9378590085899	5.9746270408321	6.36061034254442	7.36949430028421	5.63892761294601	9.81877735073416	7.33872396209133
OLFML3	6.76071945761738	8.18063365252139	7.75675759341182	6.14864848128281	5.66967934387945	5.2245349902592	7.82866284616341	7.94241210967517	6.24699801975677	7.26688942030755	4.81299612142483	7.65106168360651	8.27655797378075	6.79465101205857	6.06450920091086	6.8271656839384	6.6170224744621	9.20121767792714	4.77590079889354	7.33988348047517	6.69012996100149	6.64808970723192	5.13823999159105	4.36015242493858	7.27491829065952	6.79328205994107	7.5486828750407	6.30037294578014	6.32377929526092	5.56876719799734	4.90610826922347	6.65316757211445	4.78779993376309	5.1409835145337	6.5500822608323	5.07107593759127	4.80246121186415	4.04599444919039	4.66897254705826	6.63418438282007	7.09557492882647	6.15776762730446	6.69702490672361	5.61064431365481	6.67131028339651	6.28260621827407	4.97718306945309	9.29332770363057	7.76469012635658
AEBP1	7.91931253404525	9.58823714324312	9.10106167662052	9.02478366956142	8.34490486519419	6.27780578001574	9.05128712089552	11.0690769308854	7.21274250302665	8.30170708703141	6.35353095099949	9.15511480638164	9.31238531892227	8.18275772371094	7.74471449614277	9.55454769634481	8.60408356118267	9.38816247775368	7.07307549437122	8.22130726038621	8.3786253766487	8.41634867187962	6.34664534517882	7.05958425467565	8.01841331581062	9.09220456851295	8.58925959032254	7.68599384363407	7.1031416882834	6.36468382261922	6.08690535104423	7.72122691397525	5.80034816025829	6.2390833303559	7.32647777720514	6.48381332302105	6.07515704382049	6.64663254189121	6.48001886897035	7.85903837934795	10.1978457374535	8.45402072471549	8.09914477620604	7.08573341105955	8.32042117979185	8.30899159895781	7.02897857093054	10.7098727866608	8.50612370068051
CCDC80	5.26977161289626	6.74440807971085	6.27345553647503	5.72355499600979	5.44949047053691	4.38709160894735	5.49965354254945	6.8984992027377	4.67177792184221	6.58647295634507	4.79646435755878	5.66176278064574	7.426561125553	5.54056803451764	5.12121700440143	5.77996115241653	5.37732710292137	7.35772016072772	4.73263988896923	5.84656137528354	4.82564149773218	5.17172441514648	4.090235297916	5.15849476389393	5.50661820605933	5.08058770751493	5.95035333447994	4.95060123332309	4.30194124167342	4.3239455562181	4.16339676489893	5.26069440495313	3.97446137084026	4.35514764614491	4.92111817578846	4.21966779807314	4.39343468383949	4.22359421437891	4.00758220633689	5.23487100724024	6.07555215224007	5.53882119305533	6.37954861973486	4.3298905003169	5.42274692976751	5.22504445869992	4.22886109419113	8.12413043323308	5.74619086908397
POSTN	8.64666397611535	10.8068047026801	10.6331830259037	10.1368174537086	8.86512236446601	5.95894730596595	11.185225465822	11.6308600528024	7.60243193024372	5.98008833059496	7.29870002200363	9.05533233603966	10.8469632342212	10.0212749337832	8.68546550780335	11.1639093143203	11.0917640927188	9.78787037797085	6.05795171092836	8.83991870401686	8.19254653229752	10.4652412313907	6.49786047149677	9.57336562779846	6.6949113825878	10.9584395214782	7.41407112201342	7.50800355231869	7.03942190539621	6.84273556367893	4.06202636973079	8.25953397940066	3.86831338221633	3.74482846435288	9.74070081946722	3.9262217122104	5.27885864930015	8.35629171885474	3.41896943710865	7.45867212827192	10.4314446332196	8.72775724928371	9.09186884151084	5.64214383067932	10.8217781797399	10.177652714352	8.46832173109953	10.8623980056351	10.6479758924664
LHFP	7.25496167176437	8.71888479317268	7.74081871468258	7.51506054959534	7.51546256496161	6.68509052800794	7.65532689989926	8.28677291025467	6.652936622726	6.04194446483055	6.41520105347549	7.93417034875036	9.12907696196673	6.23158166131561	7.93248744817475	7.43249398966661	8.5944344072299	8.79422341668058	6.74129661252947	7.14747563623923	6.29088217558706	7.42219224043622	4.47589811637393	8.36875117915882	6.77945503194988	8.1264463041883	7.07402293941189	7.17933068041399	6.02735232149856	6.08109960877634	5.46458057450445	8.19774684167137	5.08792968001692	5.65309321234323	7.33641440929587	6.32195990153932	4.46052702383562	6.66535448370803	6.16874227248921	8.5815327367822	7.706296365827	6.97412649619852	7.21004142161882	6.49438304175718	6.56529898263885	7.71696251293954	4.9933798939996	9.2583390334325	8.53940078204506
C1S	8.63812260282642	10.3040436617159	9.24282360998196	8.99885242082272	8.79997769782652	8.92600161381084	9.22140380455984	9.84056667514626	9.96648105788171	9.18518789481488	7.32177141166029	9.90226163470432	10.0225693199739	9.46497983378901	8.95898635282712	9.37937177850317	7.83296767168621	10.1450535158437	6.5154973972729	10.3775580142887	8.45269291405582	8.01269503741535	6.05657944510568	6.08697364329925	7.82894178953171	9.8049383952135	9.01510459401139	7.54323712094278	8.20663300809531	7.53821594007795	6.72973490160863	9.0148501631026	4.63168420769703	5.66350704303979	8.73290494173319	6.67742861277764	4.53541289263626	6.61182060464333	5.89970235153113	7.63923885565484	8.94345910001463	8.30062096463031	8.57346509086533	7.21100816535859	8.00702440651965	8.5216771789426	9.15823200805417	9.86361241379479	9.39921935007126
COL1A1	10.2170655625455	11.0874932600157	11.0059831320725	10.7589078107681	10.7350318093559	9.16374161287214	11.0996646405371	11.6623696636434	9.9130034197282	8.32945660484349	9.11352963862058	10.6220199367761	11.2103929410881	10.8452413586037	10.1353720142137	11.5941234368777	11.0040964715212	10.4224074328757	8.60934866420162	10.2491125331113	10.4516699698214	11.3208379995579	8.71517951286552	10.3541324238832	9.57888259003001	11.2674317841254	9.93552205757057	9.48420874177419	9.55494454943435	9.2938264692531	7.96649621135646	9.97902236035431	8.30331001927298	8.36878863227728	10.5581350158638	9.0386243836383	7.32119157015369	9.9378345762205	8.65839027212057	10.1210267120113	11.8062249370575	10.309406026141	10.7471338541975	8.87310203233267	10.9895758992608	10.7758992924838	9.41023919837993	11.7872115425868	10.6729001485478
MYL9	8.2739257086382	11.0286036869629	9.53969348042502	8.566780222542	9.09623586756126	6.19324055774934	7.51031062314735	9.93790698590552	7.70060677582185	4.54507402603436	6.20264302287665	9.81927266017016	11.2542846838226	7.20977477321607	7.22826251984418	8.37470787708275	8.48230900259825	9.24039522207744	5.33182870047064	9.6262698084374	7.96958926372374	6.69938283247832	6.26488764762708	6.84007712904034	9.76168076065669	7.82104957264273	9.46658476514661	9.63561900978802	5.85625198934941	6.23894639190141	4.79926386265864	8.05370492658755	5.53390535893849	6.21025797430263	8.51129720748649	6.86608933982732	4.90303394521311	6.55956265537966	5.36068662756759	9.48819174666005	9.10550066961562	7.74630762164608	8.25592448914494	6.51904712252838	5.9042237912063	8.48061424632225	5.38867059419859	11.2157333278377	9.70610579717789
CRISPLD2	8.31221329818936	9.19574196031166	9.04785660246689	8.58461656214712	7.70913117168894	6.54802376366042	8.05802092772236	9.50880867371891	7.77435614351049	7.34498303445629	6.49440909494319	9.20106770610723	10.1546597952294	7.89040766676399	7.13317122060181	7.71662913060033	7.91721204994177	10.4346799342311	6.59476667786164	8.82698273299252	8.33328221401618	7.35384676351186	6.66784059693907	7.13565650048567	8.73499295001691	7.70396970645935	8.95443182793262	7.58635363232559	6.09728800779673	6.68982835416886	6.45974279009459	7.59451777649547	4.9988375028778	5.76752490750783	8.44154209556643	6.39154051964018	5.50782374791237	6.14988874070818	6.3122113719379	8.52474292559478	8.34494386778579	7.25030463000082	8.432838117936	7.3153728873766	6.87721496518886	8.47468924058667	6.6048910228112	9.67188177533604	8.76400613061069
ANGPTL2	4.91775494695823	6.29912760411647	5.91823261146846	6.28096843330538	6.1580397613262	4.77108383942929	5.54997738272044	7.30127093098054	5.16678521867443	4.51338730928633	4.89467107540625	6.38632447182147	7.15584423168219	5.70090848612573	5.0185698726651	6.36033788195592	6.68305741806896	6.17326305608065	4.67860185145591	5.42743098399312	5.03071448551403	6.11917542484178	4.75028573882715	6.00408395070063	5.67371590147231	5.65649689131513	5.44148464589883	5.53120652773524	5.15607271730247	5.08419684095893	5.24228574443989	5.25823628581406	5.08451696769396	4.64069052255178	5.77900641967984	4.86261849651473	4.64036162675862	4.82301873291199	4.41139391547451	5.83731347223173	6.67853831419525	5.37950874317239	5.85264418569783	5.56975761687006	5.81726215980689	6.05349912167901	5.27658170843137	7.25360382776431	5.86212506815641
PDGFRB	7.3815117263648	8.28477662603351	7.8551887793851	7.40062738638968	7.46854707925054	6.38136842384867	7.96901816829072	8.83319197151907	6.91787187887961	6.27727285659529	6.58130112882892	7.71147235771285	8.45898802868403	7.21667463740695	7.19976261877375	8.47768784152695	8.14866851436511	7.61104303176288	6.25683433642499	7.031950315787	7.50704584912981	7.33739547344817	5.51544659586551	7.12521345095483	6.67876526016466	8.60643313971939	7.28899994586135	6.81838520065494	6.71631838670943	6.74447382344458	5.92588798499669	7.22919601051256	5.93000810083269	6.03921513934623	7.2785038314272	5.53096782081307	5.91743195428467	6.12762787219735	6.335024195039	6.82339945723234	8.39954135847303	7.06799416920567	6.66931841256041	5.74123642868371	7.23999211205882	7.57937824489853	5.89538904592105	8.79887796374189	7.51386337874191
COL15A1	8.77760170468504	9.85559996840011	10.0394300856887	8.91046843834412	8.93620997376272	6.08352558073172	9.70350418132233	10.4674407890087	8.48336625328081	6.41591494476702	7.42668172554458	9.7495276111607	10.2262345815391	8.45640392784047	7.41014330472562	9.30877369362626	9.40416216917364	9.3802098750152	5.7514178986341	9.07272653105101	9.04259031225406	8.00615674948868	8.19872304454072	8.849865008729	8.41874541911249	9.248824041084	8.85832612644291	7.79295372512953	7.15202351506173	7.44073686980985	6.07783045341369	9.15984406327383	5.42462273077266	6.01501833016432	9.04734839677145	6.24555047733048	4.74384266584668	6.32886677332458	6.24188900791093	8.10937268105044	10.3895615749794	7.994424110432	8.43584754106856	7.30945622138363	7.41820778387738	9.30666223672149	6.72886392169936	10.7084365822013	8.53958303662764
HTRA1	7.74581510857702	9.02144133959573	8.87677541206932	8.23125678160853	7.78727261328088	6.95174577609685	9.13548146298664	10.3298486310567	7.31878446224784	7.66427543050674	7.69872916754515	8.84420448292928	9.25550213293312	7.97509360609192	7.51786116913168	9.29047654111223	9.0218404331393	8.94471535968577	6.30552937773845	7.43083447109308	7.5588462218657	8.59933874311198	6.95169417601339	7.34530443014308	7.80144999519734	9.20623340862021	7.26733462297171	7.66234154729855	7.07532846246863	7.89671462101412	7.91684050740546	8.11157351018352	8.86541978747069	7.58674187948758	7.9742252611389	7.59147584419832	5.69565222173158	6.68713628165948	8.95080930832875	7.2694938893571	9.44022341150516	8.46965174995922	7.68964557520463	6.55473808996995	8.67368060624311	8.15657171790108	6.70553593386577	9.69661546208148	9.13846222397641
ACTG2	10.010800853207	12.3917539183436	10.8434845219676	10.4927119038138	10.2224392801062	6.88299212695406	7.77728245442488	10.9661096145823	8.34411775032668	5.39249524140729	6.83259574521091	10.9023824145462	12.4317355574844	8.34834786281609	6.74771373664639	8.37093616217416	7.26723683802238	10.8040378648	4.89347201915647	11.4326138429964	6.56479393250103	7.44600491556137	6.16958003091685	7.3476329799445	11.1381337576769	8.15604796494878	11.2693062137699	10.7448845613663	5.75016871351466	5.42883024150716	5.63174197741412	8.96325371966718	6.51834967879697	7.08114822981916	10.2853760144701	7.31173264381824	5.12203075921206	7.23204305970837	5.81643400789336	10.3200088856484	9.69881879603497	6.04800196396336	10.5530718256705	6.69879944962424	6.56962211304322	10.3200180620056	5.43253067929833	12.3235498708607	11.2149742516357
EMILIN1	5.25918091878076	6.9179821666053	6.7618595492566	5.98471863875153	5.43250217015503	3.93672204635056	5.63689341153338	6.95914715109189	5.30606315574192	4.267601406532	4.67795801378317	6.36931517878561	6.86645694815267	5.02067520431659	4.98928087510768	5.67599559638567	5.10985447904496	6.98709902225736	4.44938973382523	5.58810095139655	6.35414607273906	4.86561941092089	3.96451996676425	4.76343631794491	5.53954320176653	6.27332867883274	6.42320541344785	6.05290017282193	4.77376105096217	4.99305078885039	4.2325771464795	5.34925726304158	4.06732556986554	4.13314648490141	5.42074732732405	4.35225260103042	4.17854105861851	5.2341447099805	4.79462255027685	5.11852513292648	7.08232502119866	6.00724216842624	4.79491102704438	4.81589216400202	5.34997677644515	5.08208552214093	4.16978472719017	7.42629011988933	5.00035251492109
MXRA8	6.92166929510016	7.71552766994802	8.06654437459261	7.75267758611055	7.47384996339977	6.20514124645364	7.27096251610599	8.32903051580877	7.08407209708409	6.760611984355	6.31615969363234	7.37950910040533	8.01297950719005	6.94182640924105	6.71934238983994	7.72777148630848	7.19429935322842	7.73812523738144	6.46507276062658	6.83488318686017	7.49731688827278	7.52326510902911	5.79800725149108	6.48250096008088	7.11754588348395	7.38438273091679	6.98309347199954	6.93969772894284	6.21299141950174	6.75472199836076	5.8502760448298	6.8544668687874	5.79974412060742	6.03583343293003	7.54641184935635	6.37760791870309	6.79118930799543	6.4115048587945	5.89955626053324	6.80727163833164	8.60200550048653	6.66413041446576	6.82862928104525	6.8995286311295	7.16031975372639	7.68234105976872	5.83790547573388	8.86446874349125	8.09176165371559
ECM2	5.40554353529309	6.44772309574292	6.10996998882377	6.26894491426113	5.43605488555083	4.40567190675914	7.26866860258006	8.05442386295947	5.35529151147536	4.24032103635005	4.45504452589403	4.99522593799281	7.48160630473229	5.30030324890147	5.72573787269798	6.73511867667122	6.10375946034117	7.14898516832384	4.85102570309237	4.76148576546606	4.72832090859759	5.81086646656233	4.14744549067865	5.03867391703203	5.06083959371782	6.54892009492609	6.55953169899028	5.41938120106896	4.17961782363554	5.01382002443044	4.00886040979408	5.51954540136016	4.40187838627621	4.29130414707261	5.02326188516205	4.53021192466945	4.05742879663907	4.35929442196354	3.76057341674959	5.21750642792587	6.00185951023046	5.01515328499379	5.1750557270802	5.13150888056679	6.02557506921471	6.0303541479092	5.6238178596089	8.92713406127145	7.07824189651379
LRRC32	6.67728908069523	6.9852463995558	7.69436573248297	7.60907188716504	6.49450649981066	5.59287807657175	6.55175015038085	7.80406785515962	6.26461266841211	5.07412483046777	5.67194373689108	6.77410091860527	8.26015915191969	5.87625353924869	5.69378959451337	6.25066968789902	6.67770424260942	7.46668032473948	5.81419737062114	6.59642313283996	7.27748712652102	6.15564766823813	6.03963595436726	6.12988476114508	6.46927586808962	7.08890944783085	6.13979546880828	6.1084142129903	5.75312723145377	6.19385020981746	5.34742637223799	6.54764385216645	5.03188913968065	5.48712274065864	6.76298665032721	5.58593215649998	5.39837432756178	5.50422830645216	5.21058693284251	6.20131858530667	7.07068768224735	6.27525495479892	6.78587809879926	5.93269929196303	5.94487691070077	7.26711888522906	5.22983822165888	7.50125419730727	6.88818505534234
TGFB3	6.09449516779191	7.58899733578714	6.94092927105324	6.18154492167304	5.66246606763093	5.36251458391204	6.59331407679682	7.43854300231694	5.55146513395035	5.73633630032809	5.25462030894813	6.5701982032747	7.7454110806511	6.12535376299922	6.13767963233987	6.53045026487799	6.67172326197585	7.27573621466848	6.25470635901595	7.32422385507377	5.87257752400094	5.76739433252149	4.89077416610665	7.03927301033221	5.8372543797183	7.10955669678027	7.57332479038114	5.74490674083629	5.82114771856766	4.75945587361407	5.1144544708974	5.77598346301277	5.41850066671694	5.22358867685453	5.8181360554511	4.59030825190025	5.29667774940082	4.51519684102293	5.05180492244919	5.52550179650667	6.69637570148753	6.15156351567108	6.73890645327967	5.31107447468314	6.53242576412117	5.9137227493611	5.13505784576835	8.43515811529277	6.86723103400861
TCF4	6.75171022321335	8.26466994500659	7.65363531971697	7.32026717335383	6.83709579511021	6.31313968136731	7.08486286238272	7.77669413487269	6.26851502988523	5.81391468755004	6.95710837201007	7.49619387080944	8.49521361639221	6.27228930249615	7.63597454935658	6.65485820202803	6.47149045431281	7.82408017984799	5.15134927735913	7.31811996673295	6.9259541067908	6.87567612946488	5.67450248153583	8.48238768772933	6.59361688407239	7.07155609397802	7.01053764146965	6.38584047900487	6.17507472675757	5.64607092294013	5.90674464268522	7.5684266132577	5.2634176498141	5.7173788475583	6.99761604692123	5.78533749269777	4.82872076434469	5.5415619388301	5.34802528199998	6.84955643450996	7.7692448391872	6.41793976666511	6.3467440489585	6.26497641217333	6.5610851260171	7.14875475326235	5.85387109970228	8.43617197121146	7.3969279160935
EFEMP2	6.68751048619762	7.77309426338395	7.67362764816428	7.50438387479193	7.11773974515496	6.73457358779821	7.26285533852507	8.2416112120042	7.44179683673737	6.15985814309429	6.46575381129253	7.01223374939267	7.98515128368088	6.39986444800596	6.27030877017069	7.17668471214873	7.22226358572907	7.76229130157316	5.23845784335199	6.62314109077564	6.95272013555002	7.16871793619949	7.12001628241713	5.94628451210172	7.13746458367589	7.0325009651662	7.41243013599202	6.97016420673751	5.70414668629977	6.41067764722626	5.64876057480742	6.92933953763725	6.62393569473668	6.19287206305962	6.9679998961124	6.20323182603217	6.9495169008307	6.53697421460262	5.61827268825006	6.66396930897462	7.61265861408582	7.04341946526313	6.92096030774309	7.0452179781357	6.51081042486021	7.17914703991532	5.24410264401673	8.63177394250322	7.40208157956637
NID2	6.59087900017417	7.7911916052545	7.86472364768618	7.7625453423746	7.48728995245413	6.11640684097657	8.34910683812545	8.84503826280497	6.63797036744581	5.58066214490943	5.05176965212882	6.30282968780961	8.22722970358478	6.60464247419875	6.08069615320217	8.26907926629126	7.77512733990334	7.17948702949396	4.75273700852323	6.03493139722245	7.149248710642	8.56426731252967	5.88436613110631	7.27346019684362	6.22593290238921	8.17995318811874	6.86395856785776	6.36480670692431	6.49767942967738	5.45971996453186	5.10726383399037	6.88847180635806	4.9259570310195	4.95580318751735	7.13439739124326	4.2548018228171	4.26673100668229	6.16792205195642	3.66955014908583	6.72922621307019	8.02528352004827	6.38442771067019	6.62299619310813	5.77177094993546	6.90386252252451	7.36126217220328	5.9930760599206	8.65404901530658	7.18754870499588
TGFB1I1	7.69019103731634	9.34153911138047	8.9986890224787	8.69804874523167	7.63200866571344	6.10836729936355	8.3020035940619	9.89613124117401	6.91880535333208	7.56106226217184	6.1934786900205	8.34028190187766	9.73555634542144	7.03074719193247	6.1203235651561	8.26355448201942	8.26255277633005	9.21933626106573	4.9676169406336	7.8368358920257	7.17308723132889	6.9737652640089	7.00711678777307	7.13644206571731	8.48861075191764	8.59398209752293	8.13415038352391	8.12022685953558	5.73225468790496	6.28676568785739	5.25930715061611	7.48202362463038	5.87800845829625	6.55153059909053	7.63987213042495	5.94891505317822	5.72062822155343	7.60461312499455	5.51735315935932	7.93597407475649	8.61051165574742	7.59083533724166	6.61081377805417	5.7177771554113	6.56019412305942	7.59993978405457	4.7888715143065	10.3254064609401	8.27937912933308
ZNF521	4.21809962904145	6.26617489845714	5.24519471593706	4.58238381198879	4.32246781126276	3.66047049966382	4.84296489566967	6.22521584249146	3.69054528764598	3.06554967102194	4.20399397006524	4.95079714321315	6.12515933747041	3.72804555167481	4.07155648580001	4.16398782900141	4.07617870871657	6.20624367116197	3.3815896573131	3.78409685882751	3.73592529657029	3.71246247115258	3.41992056263954	7.05754859378739	4.15088773233045	4.1190836560729	3.93601107226914	3.79080852541261	3.45425497636517	3.24101557701636	3.15397135156503	4.87092969923332	3.10910277633716	3.43786397779132	4.621049034828	3.3369148525969	3.18418490192217	3.33822676322535	3.51518796793974	3.99395913181266	5.01940210363497	3.89774774192429	3.89886241359322	3.78085880127545	4.47571495951066	4.81667677118055	3.19500900070194	6.97782779016567	5.1506177231844
GREM1	7.56937631225994	9.50942945115441	7.9090751260089	8.78298751496279	8.80639388460654	4.10140741847136	8.05918849343781	10.0278540633869	7.19265161032627	3.58813774767861	6.51201749178495	8.82145721153605	9.60083171152747	7.57259380597961	5.22100985101738	9.23958785466374	6.91102058932724	6.69032468716175	4.88099563099352	8.51977908120274	6.4444047457968	7.71432651430884	4.91557397686529	6.99190223725229	4.32951595727745	8.42072598958282	6.43820097980252	5.74292264650424	5.07339513383157	3.02122843684593	2.97514097949654	7.22468937443007	2.86496566660878	3.15159438857518	5.84024126261343	2.80078609937249	3.10072527985126	5.68112958905029	3.07282304624329	6.50298559923405	8.96350276707255	6.03930760019577	7.4872292877448	5.34526827536347	8.18000422357476	8.38497291145718	5.08010210011865	10.9038221143961	7.0965296351723
VCAN	8.77452241239298	10.4486268504394	10.1095075737511	9.90138967433579	9.21930461396329	7.313747012266	10.0006750197934	11.1303670213308	8.00055838616724	6.33498609707353	7.08226814084069	8.98463013757358	10.6078128814754	8.83136688213024	8.26338350964547	9.77924524598273	9.27334696874696	7.8769563082633	5.90138209044916	8.65122482648162	8.64221530668791	9.6204044010488	8.41411530689729	8.62347369477964	10.0491253221884	9.96682673934879	8.65841647228004	7.88578873800748	7.53802682804071	7.95272470852783	7.77061666512704	9.24092048414868	5.8580064102749	7.15419224333865	9.28580885525674	6.3355108041397	5.40256047122521	7.65395882030357	4.48784005865149	8.49227624004072	10.6554942416363	9.16218352677238	9.20163390570736	7.36979936561735	9.45442799795844	9.6124674929504	7.30106086438753	10.5946482243232	9.46867268826911
LAMA2	5.74679853864409	6.74629946212007	5.73379991999114	5.98846896267128	5.92555301885549	4.86204776309512	5.98781041149604	5.98449223634608	5.57010741436211	4.28459497526023	5.33943558527654	6.0124137899715	7.33642791891555	5.26121923589718	4.198691240046	5.62375180705147	5.49168699414096	7.75152156706151	4.6234493704804	5.44899631293001	5.40651964782461	5.64371403215907	4.5431316841431	5.66083901415062	5.65557875617566	5.52893684297491	6.08281360602482	5.43594555824909	5.22136266571761	5.1224400086488	4.55981264192231	5.8572152350952	4.77712526224485	4.80276189659558	5.81183557847067	4.94535830426447	4.23276457486296	5.36230024271125	4.73190980808088	5.58609603629346	5.23853500439974	4.93368554602906	5.23553115229569	5.14380205873812	5.44474029732641	6.13130295155811	4.30916409220472	7.40792841266244	5.78066353799708
COL6A1	5.49408095480665	6.97262866556347	6.41616811269001	6.01082250909008	5.98736568767899	5.132355359136	6.27104015486853	6.96815738466631	5.73548560180963	5.69691165069291	5.12331448766138	6.16602929523192	7.42246100390904	6.15751118037783	5.54479267350604	7.69549745286871	6.75022730202282	7.26334988287524	5.50958016491766	5.63943657766521	5.81406135727183	6.99761040677678	4.95486592494174	5.98853263060539	5.88053258597489	6.67857450484625	6.09530055022417	5.41623161870028	5.15490125846164	5.08108090148227	5.22689468770439	5.9239152984228	4.57687147550654	4.73215256062242	5.93311800819541	5.17494802214229	5.05733573658066	5.72853894225331	5.271564548702	5.8025611082958	6.93218412796749	6.31755323697634	5.87654753647247	5.18748043240392	6.80716757227947	5.91854456019625	5.0422654317147	7.22427774412592	5.98131641852474
C1R	8.89496749013091	10.2246063284147	9.42142704074721	9.0936115600361	8.53543333778623	8.35341015959688	9.05331895017135	9.83617620408124	9.34143208315947	9.59908420759014	7.47086736712518	9.84763279450491	9.86593790459287	8.76327280553878	8.57902264087966	9.21404775301029	7.58334632720395	10.1753293993157	6.54190963944717	9.71459380272179	8.81132264120851	8.02305901592687	6.75506861796778	6.34603745433239	8.11032594248655	9.86482211991193	9.15949966493596	8.14360769630276	8.05830822683309	7.60805535445894	7.05112310936322	8.93156806544372	5.83089740921035	6.54448315754877	8.89888076961279	6.94434533439788	5.23774661253199	7.1474636727003	6.45352196091922	8.07266156704892	9.51829175010296	9.06068592665716	8.46885175055566	7.28253967711898	7.53997706801225	8.14565123305819	8.50516395616783	10.248078761717	8.49262181202906
PXDN	6.72967315834013	8.27309517216994	7.73590837721498	7.99001160781612	7.31700265759514	5.67045468492176	8.34439737290692	9.64284075473415	6.47663955824389	5.56884020234447	5.97527428413019	8.10602099213881	9.1124696658699	7.07948928736339	6.45455988272709	7.89171139816825	8.22993857515233	7.31261146917701	5.90397344005576	7.26805265996404	6.71588522204575	7.00317284903161	6.30573314664466	7.187626941429	6.6142323987042	9.475119225078	7.11914945921085	6.92701246200605	5.48694347557069	5.6858015053341	5.64620784368062	6.78638095239072	5.11169299620064	5.01370645528656	7.16879183026627	5.33125367644909	5.20021716352381	6.36106903856647	4.88340589442455	6.54703143509004	8.28109852561269	6.74010245092468	6.65857504229833	6.11664622821417	6.94360987426633	7.5453951518862	7.65564410860953	9.14380231129834	7.36014391317376
CXCL12	5.86344405519835	7.22435715889879	7.55180450365257	5.61248014750538	5.42478510289528	4.56929931703874	6.46735212676152	7.96582817988629	4.92606717775931	4.43015635253446	4.81288465123521	6.43610234727841	8.62099994871186	5.00235639243467	7.84209938362779	6.23976471163846	5.65201421262549	8.16193345145012	6.96531929755563	6.98179454743739	5.81003311242523	6.66093421252911	5.07408262959783	4.5986886658572	6.32171684058623	5.1113504715577	6.40975111152951	5.34393467370174	5.37672374150402	4.2101612256544	4.34927343837147	6.99510974594115	4.14201225915653	4.66252061461588	5.78953801186725	4.77511714559511	4.36226777957985	4.40216957205315	4.8222682721631	6.28833294687182	7.5336515059208	6.34280464075879	6.928707678897	4.86159553622046	4.96160735231084	5.64537624575893	4.78149151019625	8.6017199406685	6.45958602598475
EDNRA	5.69945491423766	7.31571884957393	7.66297923943111	5.98035670018036	5.67912465699445	4.46262955730536	7.08653629131887	7.36389867574321	4.68832815956573	4.25403501365006	4.2912846666338	5.22445578422385	7.75671942220509	5.31344801355219	4.78481439561703	6.69646876704604	7.3319686181204	8.00376712590029	4.94388362330538	6.08538074619963	4.65405633864304	5.86491207561526	4.20591338602738	5.46904929918973	5.36090549183897	7.21164827440006	7.14599742942145	5.15871156983074	4.59141695658329	4.7066868877458	4.24928250093705	6.12013675095584	4.50280832036632	4.63598803782605	5.81006963564748	4.40830402586105	4.08712238052969	4.8645589121713	4.66804165850779	5.86668438341342	6.19269316618294	5.21356309889611	5.79178930703607	4.26984471885823	7.65187076194054	5.64413033096605	5.12106838605631	8.25634439239392	6.53297328919817
COL16A1	7.08082174266401	8.74089364530998	7.92245931495518	7.2207393458728	6.52060827763292	7.288594946475	7.45022373585269	8.35581226271568	6.79119606066356	6.02178843627461	4.60948372658135	7.79531277698608	8.77633826710301	7.59388477259294	6.8094723395969	7.54714170546057	7.78776745269535	8.69706325930008	5.45261809607806	8.23665527199051	6.91294355628864	8.19089542501971	5.33028985413659	5.86277347573527	6.83801835043798	7.71920708545783	8.10427665068332	6.03142786978059	6.45460563684125	6.47695375778962	5.18170284808173	6.38775939298638	5.140076182323	6.08122565877351	6.70436157189249	6.42885724970821	5.33638785618972	5.71627298942809	5.25537031066354	6.40832896779199	7.41786049533501	7.90404846119928	7.32354598818349	5.74818293972193	7.44843980587669	7.10183842644719	5.91716110630738	9.32512782298585	8.20516356073943
PDGFRA	8.40607869516541	9.12855042764137	8.48503552799077	9.3976913693401	8.75709044061131	6.21995051823248	8.35159138020746	9.76122967251675	8.21330288060607	10.3417284230118	7.54589931194388	9.46045872903243	9.91629867512912	7.14180113515976	7.63577245976034	8.14871197211252	7.02615633243804	10.8844826165782	5.23592431314658	7.93733967024083	8.92656931213753	7.89368520261191	5.79130276781319	8.9617412172332	7.86427539760687	8.43461659187973	9.29232679771059	8.41726605571502	8.51188968504836	8.07796363798048	7.70465071437655	9.86972323357612	5.31871965582319	6.20725012489909	9.74020346248933	7.2091021906623	6.47565763057927	8.13053454299207	6.38672130803136	7.93338091676834	8.51295400888672	7.02148057330781	7.32656270377054	9.33088634937123	8.59081075352666	9.03276320476158	4.47428213855939	10.4165532141202	8.11392046705989
LDB2	5.76399593982646	6.81912232673569	6.24413294079257	5.77106904582031	5.15469500557145	4.94258775242492	6.08824665804228	6.56019299433765	5.5446019744336	3.87734886615605	4.26437862566314	6.30293882081194	7.76223851479581	4.66017396477919	4.52111555525169	5.01806148635334	5.56549337223522	7.36300269780245	3.9092741923812	6.01086830410193	5.94527211697496	4.22380659292484	4.6202665125642	4.76689605596856	5.93558243884947	5.92323003472412	6.24610969801331	5.79749780394766	4.78366777391506	5.43406008152643	5.40670542482975	6.67806695250877	4.66999487980267	4.77437560197449	6.30027330984439	5.44661470365903	3.98820075402975	3.7998648130229	4.77791382716712	5.0475101439323	6.61562415992019	4.61827432261563	5.39036880638849	4.95918983157848	4.61494456043654	6.40653515459696	3.45253919141355	7.61699319982736	6.37151036044543
SPARCL1	9.50432101602842	11.6293216994604	10.4848521729478	9.77352665000729	9.78843206385837	8.43182357953532	9.3511142589754	10.1384996008237	9.3723523351533	7.31298249539256	8.75553964239261	11.183727910668	11.943205220779	8.7909594854659	9.07420457109702	8.57920960480337	8.21929123907486	11.4604366678163	7.11862187907314	10.6900239649591	9.70345977581355	8.86306713088434	7.83533524130728	8.33262269270255	10.3786206176093	8.85570864083439	10.2618016795981	9.50772729238905	8.83068481982198	9.00444459498897	8.64880605796708	10.3147207409532	8.13663166999918	8.50146504419933	9.94390912883966	9.2603955438237	7.73871830001891	7.2943374533191	8.86527394931412	9.7996448652469	9.70755372018558	8.665303232449	9.83600143532906	9.24671906029208	8.05140726249925	10.0886695894526	6.91414619818326	11.7915943885041	11.3746246121764
TIMP2	7.86127445056689	9.65829141883184	9.19226605121242	9.07565478468475	8.08868105435204	6.89463825108511	8.69281260923761	10.1449392724575	9.24471538974712	8.99966518311343	7.28710547961246	8.87566343622792	10.0368856752285	8.45010749178085	7.8179978641444	8.77377745807093	8.73340384848754	9.61795928958792	6.90983983442501	8.41868661102619	8.69309281862204	9.1560935755462	6.78206641299276	9.08539655675943	7.97198669282582	8.86820777554558	8.31309801950983	7.44840167322385	7.27795178372626	6.31002987615716	6.27975209606626	8.04067804840706	5.61367747699658	5.8927871959002	8.95362268141975	6.36717996170428	4.8732634684585	6.70066605766947	5.48232649243266	7.40780818012008	9.55376221570572	7.66454285745566	7.6920463637847	6.68497292633332	9.65388627284542	10.1938221890201	6.17792572413987	10.3347053202614	9.47025930326376
THBS2	7.8407102088421	11.3107825375723	10.4008797394672	10.7368616668317	10.6321114787075	7.11623142304493	10.2355791759085	11.2317960895628	8.22181628102282	8.74032089078684	7.60443341392074	9.62188550885145	10.8581897162709	9.95843918139506	8.16182603259258	9.56204248695212	9.40661542804589	10.2136769663038	7.27930418622432	8.49935960466475	8.72871545944349	9.30343255248893	6.08547566421419	7.82809811875717	8.1814811279425	9.72469738863718	7.85818524244969	8.30670577508071	7.19790662199941	5.2540091975282	5.61265686092489	8.37587503977834	6.35575502773229	5.53727694929762	8.54618908296942	6.13818132056202	6.63812526562263	7.44968624577742	5.61774667241243	7.81727862025376	10.587012849416	8.56329046533104	8.66609833142861	6.57578535030155	9.14994624754459	9.77743335794989	8.15569880127115	11.1519163736596	10.1578788631884
SMOC2	6.95299641666668	8.80108375442911	7.16885964474012	7.05923854824508	7.15883919499242	4.30599496087769	5.72250199622031	7.54310449549749	6.08004063170269	4.27280578447403	4.75634119529391	8.34615880815009	9.13417619110101	4.86092665493249	5.45130189219913	4.76129072662557	4.12169549755683	8.20124503752717	6.83048041327867	6.75110065638417	4.9612960634336	5.35804280999775	4.3126455545723	3.68421787438826	7.18793988827747	5.03990823587593	6.33485395297606	7.24144424839516	5.15402614303355	4.74428171591976	3.80406187457466	7.10916794645058	4.1089124191996	4.27710081770888	6.13339656442654	5.78379353131887	4.01745178519532	3.92317395590085	4.79656970940502	7.2205726262927	7.55419321636507	4.7254036846616	6.10967811353605	6.5059654718486	4.39603395174769	6.82935752547623	3.68476409523885	9.23907349246637	7.56995917842753
MSRB3	5.6152113116268	8.26090589082028	6.69960605817929	5.99259796368843	5.9851543092302	4.63080224642314	5.5691773309658	7.13859189776782	4.88096488431172	4.49402371188319	4.58587000991433	6.59103125563006	8.90046509316101	5.07824096988179	5.14078691360452	5.73696751228181	5.33648257514891	6.74191910617841	4.629428037381	6.84322043068743	4.95672326514144	5.38449739146872	4.61172999634577	4.82848930990439	6.22137919384086	6.46148723325509	6.61125326064949	5.51991622549866	4.58105774109183	4.62691745631207	4.54162714554858	5.77265051070284	4.77715481636279	4.73181431634402	5.76100922591465	4.89244830393247	4.72354629091407	4.75377887503356	4.75938905079758	5.85180179314112	6.06790878854248	5.39201498337771	6.12267543950886	5.17313329253089	5.15494360190131	5.97059642854715	5.02462523235128	7.9726828068695	7.26727163344664
AOC3	7.10138071701372	9.70570793777159	8.07751551603644	7.30635512552916	6.98540395377665	4.6281264741273	6.3027397615	8.38878519011461	6.25471726227469	3.99093269429066	5.05829517325592	7.81150768903878	9.99546126577141	5.60895927252231	6.60013181429757	5.97795477752945	5.39892235412491	9.03244675060154	4.98349967818833	8.90002024147109	7.14159246718581	5.42434865619412	4.84586441069954	5.60547685637365	8.16495016040165	6.35877371741763	7.85053375961266	7.99508146360619	4.90374240072726	5.15720297457489	5.08827939346635	7.12567713151857	4.5756444572469	5.24966090613793	7.08923570770139	5.50629620271258	6.49104414952943	4.98407121872461	5.26334840374191	7.65121284289018	6.79926086919537	6.1460436998126	7.43740993416556	5.38492064580874	4.88135874218852	7.55425626478908	4.14668444311636	9.09939219469948	8.79675475863661
ANTXR1	6.72110807956842	7.50396826774417	7.10260067069353	7.47454177176834	6.94492233187655	5.84725797904217	7.20481579290413	8.38375072376273	6.344271611304	7.31574219755827	6.21937923589661	7.12308988692859	7.7270035031408	6.82528542230103	6.02831113639135	7.00017402131882	6.83339940502447	7.1132418725688	5.91327970400499	6.91249892077752	5.95603823059312	6.8980997717335	5.21075808496368	5.93443175067477	6.41049621362134	6.99155831736526	6.55848757055802	6.28884955777807	5.83386563204293	6.1782768915646	5.81465447163924	6.07036500802656	5.96943499996329	6.35683146893356	6.19030636259726	5.84758017593827	5.36229863631436	6.26836691627059	6.09257970264914	6.24312275967721	7.76577590862669	5.96715876014568	6.21952598610812	5.78623144396941	7.48456258853582	7.03239893975787	5.85698733894581	8.19852569312766	6.92335410575683
COL5A2	7.05982769448617	9.37078130149408	9.27479862791838	8.79180265543968	8.4389859362605	6.65498671754864	9.4621759708699	10.4011496126018	7.05999556740387	7.88099382108129	6.66759476385513	8.10815942008956	9.79886565802137	8.67666965758682	7.34141740102004	9.92847237115795	9.28257308835348	7.96992547531647	5.8945249649723	7.4511895798288	7.44137134023868	9.66279560681143	5.99901739361965	8.03877823566079	7.04153332850087	9.59535715133097	7.49653825728697	6.81601050585909	6.94910051446783	5.88007438857732	5.61810441453957	7.25323923449958	5.70131442375654	5.41991187704737	7.97549823258575	5.97631930031756	4.69481189481264	8.05629279874292	5.39792223720963	7.47600895826207	9.6084875541175	8.50296619125342	7.65591917426382	5.95853263384936	9.36880820082416	8.56937464812981	7.21120013225885	9.60575346016139	8.74214569326598
COX7A1	5.61606328018572	7.94707380680751	6.63211201050178	6.97108456918294	6.65508650563462	5.28856350890684	6.96761770355866	7.91060426496244	5.69316401256399	4.62366799973747	4.92200038526531	6.35510085219727	8.98050688049361	6.07152531814199	6.06553435256653	5.8731513694161	5.63130768797743	6.75173163457543	4.58241934736124	5.83780374372124	6.09811814192787	4.75271113238812	4.63397104207215	4.71452229838393	6.12030353147472	6.65657645602135	6.94130715288316	7.16123033945928	4.98521351854671	4.81205072482439	4.97377231680599	5.68949123271255	5.11004424820112	5.3660928382234	6.03521982920434	5.31183103321229	4.09994067589584	5.40381003539302	4.56601773985616	6.02810758261419	6.22628121995371	5.46655042366425	5.05235948034132	5.58318113347491	4.45437472289271	6.01129493853333	4.40891986560792	7.37187655050699	6.88912728879911
CNRIP1	5.74502476062845	7.32568510213895	6.60575295857609	6.23858056076598	5.65411226580919	4.75294967178444	6.42124084578243	6.91281569927397	5.27551104509113	5.055297929225	4.86557094705909	6.40680252532679	7.82993316268538	5.09838631860345	5.96689246914335	5.80854882076226	5.49853095187882	7.48685562682779	4.34816756985111	5.93501421975177	5.38126565887986	4.8182997949746	4.91545611352356	7.23623016488221	5.94950722678729	5.77553113090645	6.59625155558324	5.96870966487233	4.85250872015468	4.91799303867614	4.82481461714548	6.15543800800062	4.45710332686284	4.63920467400756	6.0565335391523	5.21592260491651	4.34672498092521	4.55094335187889	4.70534544883639	5.64330744796511	5.92329899088103	5.26769106047862	5.0288741900732	5.42483778205813	4.7086326479319	5.75244565819065	4.1090300667567	8.39024801676805	6.34977266669547
THY1	6.99047716706081	7.65542664543312	8.64199526877945	7.70583549154095	7.7780778492184	6.28479121324659	8.48037476481754	9.34981310998384	7.05520148449484	5.89864108153719	6.26997522024929	7.41829222385123	8.01253972050445	7.09701002494061	7.42324261921776	8.79515720410315	7.87490649411201	7.45780430051305	6.13733005110059	7.11621465748509	7.47594075976001	7.90302837923981	6.27866997500533	7.48636336055992	6.87252016934755	8.40632833346382	6.63696620714617	7.02965184288193	6.76289471502862	6.45247811278415	5.81697139140957	7.23257671262023	6.00784614835586	6.13378127071566	6.9270435852783	5.87453236543983	5.96393995162645	6.40487729037128	6.08990014715995	6.90950756894493	8.78357423042771	7.40804616092348	7.2481180191232	6.18464584966528	7.8001139651427	7.50144931244148	6.65647436022258	8.74647075502928	7.42382898929942
VIM	10.6674194779494	12.1224510028288	12.2760981314643	10.4570083546926	10.4131360742604	9.35293869165276	11.0549485220822	11.4172905221083	10.4951054720872	9.79334929186138	10.9735129877269	11.3671655744009	12.2243180349668	10.3268365066237	11.5039956961467	11.1385065068034	11.6705814249837	12.0570164898498	9.64955678938192	10.8829949044073	10.8812197233464	10.9639803821619	10.7366218889226	9.9304522733414	10.8426165186852	11.9979580099469	10.8035780309077	10.1189097466338	11.0128714573408	9.6029285097011	9.41815939078277	11.0880085712976	8.90852789085887	9.36878897052069	11.0680188098868	10.0068506052472	8.20156094456497	9.11977782073585	9.24005220649836	10.6302338759578	11.8150172316634	10.4866843383438	10.8098076745584	9.50184393481365	10.4810916782604	10.8200287736214	9.81483651582403	12.0811151684392	11.1080363112826
ANXA6	6.94262772752448	8.62527538160994	8.18886013719273	7.46457017837129	7.27007810151317	5.97705248163583	7.55198452226118	8.23720178196196	7.02152532722004	7.13167832272498	6.43366239072468	7.82015720965612	8.46376035301168	7.13810680298337	8.60947774813602	7.90535450619514	7.1154858184793	7.90547663971225	5.85002335784869	7.78973115647887	7.67278401631901	6.78076223924842	6.27826238507368	7.32610826776753	7.5740815570627	7.51866092415938	7.53273028672724	7.29043458808599	7.4898314625965	5.89595951569509	6.20294800169787	7.59957221033855	5.65474119669425	5.79896613264411	7.32369969336024	6.05627510664671	5.28357731677291	6.3180680664511	5.31381486823996	6.97200053028575	7.92723902573836	7.66147595013413	6.27610955865418	5.9511102406888	5.73454992381866	7.09665726161364	6.46480520790093	9.08171838051954	7.66921933353192
IGFBP7	10.1362153193357	10.7633244240053	10.629533731838	10.4102236199895	10.2808709511592	9.42489012887633	10.450266398658	11.0807456121114	9.88539207551598	10.1046407107483	9.74972695336709	10.2779215400545	11.0376641688777	9.87468078150714	10.0505065716354	10.3972737256926	10.857330314655	10.3920729187048	9.17449630534812	9.94516540357816	9.95170276317784	9.62172668756822	8.26913922216172	9.52861603523782	10.0211059647033	10.9462049680816	10.2180906879519	10.3533814475522	9.54239234498284	10.1850487049492	9.2541779212522	10.6269443407393	9.33321259910005	9.52382598317378	10.0974194044614	9.70640966126887	8.30423758892802	9.19481872944748	9.18219304679662	10.2751984116589	10.4603794248777	9.54827192012055	9.93091660054217	9.5264040198414	10.6638851177283	10.4217244071602	8.88448114930043	10.8638601737034	10.6303023608109
PRRX1	5.53629439144854	6.82945226883822	7.18884516810777	6.21887593274429	5.06711624348684	3.96615204075322	6.85116072076045	8.23777041555201	4.82939121576466	4.74870695085615	4.7025263400253	6.13186143454148	7.53820082522927	5.92785672918116	6.91029520916596	7.29558723606318	7.21310210258326	6.2613681523853	5.24459064416015	7.81093173471422	5.00733036356936	6.96299791057672	4.19202752939273	4.78749230839239	4.91263320592878	6.68205666921193	6.23133384897912	4.56486288236447	4.59493413023102	3.85120388552259	4.18750689804744	5.17324561965656	3.82045408871271	3.79000511083613	4.82460449707537	3.72685076879708	3.67444600150143	4.77248398462839	3.92437719191432	4.97394347228962	6.95885631756293	6.14638299749765	6.00014979578473	4.15544840699804	7.1836720918312	5.3376462025394	4.92993748186906	8.60389691322304	7.07684576877596
EBF1	6.15100157370766	8.11082791581999	7.00418616572177	5.27580271216164	5.58946494347947	4.6007426863053	6.73396813814599	6.70392275732606	5.34506220500942	4.19783184297232	5.40500679316349	7.08900870397014	9.07642099912393	5.08544578905142	7.03184950394719	5.9449741465457	6.12157235602511	8.30949338294224	4.78929444288857	7.4171688207384	6.37736937743416	5.54387958237853	4.71455785605649	7.53276414597778	6.54560086681617	6.39809487770322	6.42472120833795	6.01962485226678	4.87125278916439	5.03330802085179	4.34734196422859	6.52630638347507	4.65626194934883	4.87250473565623	6.3998658147588	4.64480818992509	4.39583967720918	4.21681234108034	4.50071216103983	6.78304711306836	6.52653906526698	5.87048376597274	5.67782009029849	5.02322430237569	5.07144875207062	6.55284013839594	4.59310969677936	7.82423483829848	7.56397387164243
MEG3	5.50460984619759	5.5896343150582	6.13781177951116	5.56431020458111	5.38347225243654	4.72544139952717	5.00516054727364	6.39474636185863	5.42849941938296	4.66149525579224	4.68698622967419	5.94584516211667	6.80880073617823	5.38778246377962	4.69167233780542	5.0789784391032	4.84525723120643	6.6547183904317	5.1760033627886	6.19193328238831	5.75629037038452	6.1786789185391	4.59184975950598	5.17362468066841	5.77154963744415	5.28561957295946	5.38291816986642	4.89058178501427	4.46838796575	4.8259828432914	4.37751193065028	5.14772805183253	4.43268558327649	4.83198041871294	5.59454220958796	4.53234955839577	5.01067675801479	4.7479879527415	4.58622739990374	5.33669770138322	6.3158274425703	4.9777166055695	6.01333989068298	4.50332251017861	5.57821236352975	5.43993147444696	4.76505096685296	7.04460603513338	6.53741201185572
FMOD	6.28406000435916	6.98134175356702	7.11713111667442	7.28784279438817	6.7486213345754	6.13748048889573	7.38213071348533	8.22117067034558	6.74059068779371	4.80731611805433	5.96408525705462	7.12101036708207	7.66047164555661	6.93129365384016	6.6845838660393	7.36157488209871	6.56290308465668	7.87258690748403	6.41941686438262	6.92211425376862	7.15630574137283	6.58231236306375	5.15076040839798	6.16002711664179	6.1909133378629	7.68740563110627	6.78616143875192	6.22069491531044	6.26573503253617	6.23761464969149	5.31166754656075	6.47405619493061	5.70983959536917	5.69094270022196	6.38782156388913	5.36259842342364	5.70959091088158	5.73875463835195	4.94026191065695	5.98978671513455	7.24023675893844	5.99314736240665	6.19953931697602	5.94817575229043	6.27546037979773	6.70493907450824	4.69476783774225	8.20022802582179	6.50446981598459
ZCCHC24	7.58414001118727	9.1729583734833	7.93975628117694	7.58964248262187	7.10334891073382	6.00298222258566	6.78469717448888	8.36029214456481	6.61142422153969	6.46431404850458	5.63700100861648	8.02993356094875	9.49779803814317	6.19775928649858	6.84714292853653	6.73037291433308	6.39660474716223	8.73949603363458	6.47816901107889	8.17708521818695	7.41959317221636	7.0365190105381	6.99948919682983	6.36062386556135	7.27576257442563	6.92983416126162	8.53691128413141	6.75053680835583	6.17046210176773	6.55128428733822	6.12211591049534	7.2144649472265	5.26648503891246	5.94864157336348	7.14702631133382	6.83110202403572	5.831850557876	6.45473008766585	5.76269701002655	7.09763318167294	7.53529264557802	6.9253997493692	6.94413945294879	5.71450784794046	6.60435866764843	7.41241772328999	5.62670116443294	9.37409348871359	7.8119561842309
COL14A1	4.80153921371931	5.3591298784529	5.05208543097969	4.55913885686271	4.44145132879973	3.84847197099568	4.40012496094392	4.93988368673534	4.46868964007173	3.60560894843193	3.99289017855674	4.84240596745107	5.92990218787565	3.81122539933267	4.49226325252843	3.83894502115932	4.01298576661491	6.33825965945246	3.9988814746568	5.53277998370497	4.50419539362268	4.57825972575589	3.8556926364124	4.26260111047429	4.47303602096018	4.22949160392428	4.90675406055255	4.44171998841038	3.80175077911726	4.2350353385687	3.65431161092445	4.81263343686228	3.7962675882056	3.88325227393552	4.48398914446083	3.92836550123127	3.9300427352083	3.94353542666145	3.85731207605444	4.61021239377322	4.59698427903147	4.28222612954652	5.99721611093605	4.07872838960554	3.84717001591378	5.01507039330631	3.93324826074814	6.61672103213463	5.46023953194439
PRICKLE2	6.02747236387492	7.2068976667981	6.95175551053329	5.97243471250541	6.46466195368441	4.71948831980555	5.87033149374619	7.28560546518268	5.35575090040701	4.57707434620131	5.13980345496087	6.39691513492622	8.03662032771486	4.62425064646374	5.89248142458734	5.85575175807876	5.07701988823429	7.77634623538794	4.57598099966764	5.91332921765111	5.25439618804079	4.89413070616303	4.00618087305246	6.08842453804782	6.51101902700001	5.67788325272489	6.27433434990569	5.9941555788161	4.69595209836416	5.47930617483638	4.17470919874904	5.43963953100486	4.36652788026838	4.86557912196907	5.6805864036804	4.65122277764242	5.23355268503879	5.04918522875403	4.57633641215529	5.81117649568384	5.84212562182261	5.5594508836107	4.75023575153874	6.22296224843246	5.88371249559832	5.59066801170704	4.58457982304641	7.64904853204096	5.46272683134758
LOC387763	10.3541023865692	11.1933239970475	10.4731922625823	10.2194924973557	10.2901766832315	7.00562569820629	10.3447385605741	10.2631022611492	9.29873599951786	6.34408155486942	8.18100377990779	11.3889091208321	11.9145437417628	8.71913312585025	7.36393439402697	8.96887152636419	8.51607770249711	11.1319363538011	6.53844559617826	10.7014206834515	7.38987268978355	7.28503249733096	5.46520979273744	7.90936380630388	10.6970715378864	10.2593529378189	10.4497400120377	9.23051728599346	5.40817610930724	6.82240002401055	6.88839601737994	8.11551124222706	5.44684830636512	5.93271934587194	8.63919174726037	6.76220106380442	5.18325755366649	6.86745564215681	8.74204257254694	10.4674628832081	9.50579966169135	8.69760508185716	9.70577677637529	8.63942580599381	7.68639623031844	10.1666241408387	6.57731016202133	10.9970217982124	10.6733414491841
C4orf18	5.31340175667509	6.89733277829457	7.13308502527208	5.69753135960742	6.51669517149147	4.51172092380501	5.97687339948953	6.81392396446084	6.46416906311023	5.30701928979799	4.17770276457265	6.04703269572333	7.20458288843196	5.41637920275016	5.04901223027589	6.43433325082789	5.79486285695624	6.69539098271827	7.7404793064445	5.34522219524945	4.41423819913098	5.84546430863388	4.64222345304967	5.39062967630444	5.60798976350131	6.3989465335478	6.23700193290117	5.08962899144524	4.90252480135675	5.44721956320267	4.20524593267574	6.45516689865839	4.71622335188738	4.13453646273212	5.78145564231193	5.8434289106077	4.31492610354037	6.20020208785294	5.4256280875742	6.27221554080609	5.93765369278763	5.03363503077587	5.73120431554689	6.76866893005232	5.91157512959366	6.00189158359446	4.35198270480907	7.18958500674544	6.4192252687542
MXRA5	8.79934545326621	9.16039814172963	9.49679200420733	9.32050105524279	7.60922433732698	8.23067744758695	9.90027815005206	12.0520654764867	9.85802785009167	9.12402904188652	7.19976448493377	8.42405041620351	9.76049651913272	8.21813837028256	6.61923742600564	8.8110952090598	8.31432242817819	10.0712710202434	4.34314684991021	7.01979853095643	9.92978969694587	9.66862430254669	5.60769997032386	6.2055816011902	7.71318028259434	9.29494785452702	8.94952276714801	8.37938769132485	7.42695219041312	9.42414589034709	8.13816639728402	9.92448964766082	6.04988638714929	6.85749713134268	8.42403852540051	7.76587099863871	7.10018627939449	6.1365358965743	6.05454928462027	8.90717389529882	9.52184926566887	8.87699523800312	7.26513618756796	7.17271092796542	8.93400383901817	8.72754328146445	6.13090490001011	9.87290283203313	8.50987296786469
LMCD1	6.78428827548751	8.67900752402549	8.45562938007389	7.55238600807874	6.87517383479289	4.86739498761143	7.33825255385335	9.07032386261065	6.43234242085366	6.03847961175591	5.47271825403269	8.98234486568513	9.49457026010841	6.3826597337798	5.52715304280448	6.52788227479428	6.10154958692488	7.56521040276393	6.06635642414356	7.01595232510646	6.27553880100001	6.28278849178217	4.73372274370595	5.80674033523258	7.17711460401855	7.13311510370859	6.20210364138718	6.60619109919579	4.99729674513429	4.78549529950726	4.40865129255601	5.55764645548587	4.22448339365702	5.16733321741614	7.05842965015812	5.22623571494223	4.62618247836576	5.02441656338502	5.08671708893544	7.30350619332727	7.83859753128758	6.12614164124209	6.52747635519256	5.47085470730979	6.4466845027757	7.09053592492965	5.9996359385426	7.80020210762124	7.84714303165281
IGDCC4	4.83978526243863	6.29528928278212	5.44512554578667	5.77370281641948	4.63302324099144	3.07320882230027	5.90224351815727	6.18095499307292	3.73267250812621	3.02122054275528	3.02619039742478	4.51231117012121	6.27995401451689	3.82128727838953	3.27111872065242	5.04571967990837	4.1566331826812	7.16375424957161	3.29109871206178	4.54469442522448	5.25040708470923	4.90841516261109	2.92735710787244	3.85128280160786	3.65488151089684	4.81134082619125	4.92043831973485	3.62539211855165	3.27383857015433	3.67162747683682	3.14620621313244	6.14337870292246	3.09198266858671	3.0216938010501	4.78712448632506	3.2259134532052	3.18521271883627	3.90425483579938	3.05401432788179	3.81948610225651	6.46830042186089	3.4479409101454	3.76130081709936	3.00091809453214	4.24880015809812	5.17455256934268	2.93699672345778	7.42472091348392	4.43547548488144
C1QTNF5	6.0523978242082	6.08278552625227	6.80891798270601	6.72783626972424	6.41526127080172	5.14169505702993	6.1856659394155	7.33500995371432	5.59263039302688	4.61059438486016	5.73025834372511	6.44984991978607	6.2654608511989	5.6538129375822	6.11311726655271	5.97373747739076	6.30631195696273	6.49344939549022	5.70575499259715	5.65060743894204	6.07320474746636	5.76364517261576	5.0408184116229	6.03572965544647	5.5518530750849	6.46789289705568	5.29314695648406	6.48012197830934	5.08812627193603	5.50297014349252	5.2978033379341	5.94987227346262	5.19478552521049	5.57857705382078	6.31867906825808	5.95046788161977	5.22622340117585	5.41922888788466	4.80793343045648	5.9267452699189	7.04756485115896	6.02293032570844	5.41217112679221	5.45952480809125	6.13337387829813	6.22906296802545	5.54938003481235	6.50479416500911	6.00355579199045
RHOJ	4.51444664701888	6.19744832765875	5.09496025117592	4.26610968226668	4.59945827264095	3.90675804885538	4.47888792647852	4.97145371612499	4.7153808693538	3.56601098536427	4.03864051845466	5.10160670068379	6.3802307958641	4.13021843662402	4.5096360084554	4.24539415290309	4.80399116339006	5.61636649605254	4.01257178327097	4.72706456074446	4.50861015338455	4.14338745372408	4.03143621667011	4.13934273232335	4.75518751309769	4.37727199935007	4.69861978992245	4.17751597399349	4.02464809970266	4.14719834072206	3.82360770082988	5.18936067928986	4.08871819202693	3.83195624725288	4.72707703417261	4.27933786673909	3.91975845641638	3.76881336293707	4.09614755362987	4.80770836434523	5.05632828722305	4.14257094309097	4.75403377794184	3.96248518681088	4.0960293288792	5.12365701784623	3.94680789053584	5.71361670763821	5.44740634025899
KCTD12	8.5284154267675	9.7536749373363	8.71268808308276	8.19887536989259	7.53939431397564	7.89513437632224	8.76268880774384	8.80213400664865	7.4278851180291	9.10746914065796	6.82121864905376	8.85144381942043	9.71483972820005	7.50263911041267	8.74854528480242	8.94001049270471	8.39676508620309	9.11801402706274	7.37992059403502	8.711137155444	7.2262052502334	8.76893607735033	7.86690582499662	8.87814252962338	8.65991516562121	9.29705141937814	7.92492347815373	7.82237099476458	8.65008721599611	8.95925729847975	8.42346627608293	8.8676039937238	8.34291461290587	8.67240604334579	7.67401578309323	8.25821513331532	6.78937240944485	5.57709996395789	8.23294756761701	8.33897791831881	8.34910936291094	8.16485051965839	8.15568413045894	7.66231016880503	7.9738481497515	7.95596975480571	7.1946347565789	9.76702419962302	8.87269636037065
MFAP4	6.40214736586488	8.53139184634724	6.55413512455141	6.20497293406769	6.09618327520708	4.54113964014376	4.827435672381	7.19615290037604	6.23389509572876	4.5282227842689	4.80773517818865	8.0490964479681	8.00465695503139	5.03497046819364	5.69212587263377	5.72598297712267	4.25520567409621	9.51911288280473	4.94369546076345	6.65554058578527	6.34059174445994	5.2841877946893	4.39847778473828	8.55163400448459	6.7641020141757	5.19016655973283	7.10778945160026	6.19522843087533	4.84208689330717	5.35311784692302	4.58701236552475	6.77432085540216	4.67307027337794	5.04213831119001	6.52247009122069	5.59687811274112	4.95967117576985	4.54811447800528	4.92433197717772	6.24655170482845	6.57797699630996	5.12588887848346	6.48824075726798	6.10002844654657	4.64173058392051	6.59767544055705	4.62286211728631	8.81801404499805	6.97200128783502
TPM2	5.5396560478016	6.7730848447341	6.35835627527913	5.63676331279398	6.16332032311306	4.64172943715809	5.67872276895662	6.66704944227827	4.86976670542943	5.38945230983166	5.91191873956187	5.310008169722	8.15190346404144	5.4393174794312	4.31328015811541	5.79482253592264	4.97090668421131	6.27962498926626	4.41423313205794	6.99764018517129	5.16494122739866	4.90612657992632	4.37786479011328	4.98182367266665	5.747056976723	5.57389992344623	5.35905276534977	6.34080603822578	3.69322380606769	3.81853095014229	3.83685926662392	5.21538192307208	4.33373112444543	4.04889019277388	5.22129132506345	4.10737412746285	3.97851710784321	4.68619354424205	3.84351889404791	5.34750360041	6.0982209797001	4.96258270950467	5.36917328472922	4.08580530646224	4.27835008256837	5.26016723784892	4.10766237242936	7.24644248248504	7.04284750319062
PTRF	6.37759435104581	8.00622041036298	7.80385339943758	6.84089036769033	6.75178176972301	5.86450454773263	6.93998032725178	8.23619366073711	6.40988159162621	6.67854244546705	5.65105287069574	7.30727962741732	8.85419818093405	7.30645182335365	7.02026366456308	8.03356666353465	7.77307926277809	7.38259421372148	5.5872469864012	7.40574342471786	6.83025859494546	6.82609297454001	5.83899868084645	6.04173501016667	7.05086057901815	8.52620614119675	7.06377303611888	6.62426879515702	5.84957158175548	5.67441498344937	6.12661728587977	6.97579388412618	5.45220924107466	5.77298645521785	6.75159091504295	5.77391635428898	5.73289120503093	6.43956648722505	5.61842726473731	6.90910767201668	8.04892768090131	7.6146299466801	6.56939448064182	5.52344891453445	6.58323716938701	6.79186604723406	7.3085472724385	8.53719703121431	7.1459715416982
FBLN5	6.91528517620133	8.04146412275036	6.80492836279518	6.5429897549525	7.01967757093098	5.66193301560456	6.04135336460968	7.53901821702015	7.20661571052423	4.85651248958867	6.59714975664722	7.66014339025995	8.89226956158031	5.94876529985866	7.05373158085636	6.09952714855213	5.35908617045066	8.47905696063363	6.59911564873007	7.00758244910253	7.55356946097807	5.07163385192914	5.07576361130788	5.27814262042527	7.00130660798821	5.69058065270152	7.73565991396986	6.77799013148057	6.0877732224617	6.34476239079376	5.2079458468122	7.50062448272406	5.20583106346772	6.04332368180073	7.0163877858585	6.60798138273419	5.25109080688802	4.69843592274768	5.86283447836993	5.9977963612282	7.16829597148498	5.57693162736615	6.45632547348631	5.97980597266132	4.76567604089993	7.15507266603331	4.53149233729609	8.90914740399716	7.30015877917844
ELTD1	6.58649396920702	7.35077356075592	7.50843397885145	6.21489029202947	6.66289051910692	6.32105414452658	7.32891964674981	7.59518777235674	6.49144644649191	4.81032595475221	6.13874203924777	7.02823802377126	8.27773532825277	5.80097689206304	5.64821242786174	5.74607892989726	6.63807966630019	7.07458709621027	4.30923626299094	6.43083131676351	6.22361036474726	5.61952542431121	6.00521811960552	5.92281141566797	7.07888372534708	6.70603236999522	6.28306538349848	6.79345071429965	6.56959055076836	6.26027046701146	6.40022137689829	7.55264657400849	5.58459839731237	5.62720861989406	7.51754740919057	6.08722329106931	4.86659195451827	5.33062916010923	5.82489731851696	6.74569637786905	7.17364770841111	6.13358225284328	6.38251707862328	6.04058490138838	5.65978433690825	7.27130157590863	4.87378366363925	8.21731975060161	7.55320155511053
ABI3BP	6.7821066093037	8.24714120590536	6.29901943563448	5.85733246757161	6.34488492083272	5.14020510121955	5.46230705171548	7.16613132384061	4.4484423474264	3.15385313832968	4.11326676158227	7.37280457143538	8.94491090176033	5.00729882191784	7.27619873575311	3.72461390182211	6.3227507680082	9.63281674778437	5.50518728860756	8.16508903683588	6.91584427375035	3.75661193492522	4.12116042705921	4.07858436598337	6.17762531022694	4.63730753327655	7.27701897121701	5.74495671530048	7.02584942130854	4.40631867642792	6.17019706579032	7.37138256128304	3.36090150147575	4.78038482364663	6.24689608869406	4.95725771011242	3.25209670296217	3.39309488195743	4.06775908145595	6.40679467149394	6.39124627533063	6.11057243663701	7.33204343930728	3.69198063592178	3.70619046064359	5.84232461622934	3.4355762337759	9.14482193207601	7.47225291015816
MRVI1	5.75791817575016	8.89493995296042	6.75252654850167	7.61237844212009	7.19084642549142	5.88136194375604	6.11721016499017	8.36520661077829	5.71937792749174	4.98301999984463	5.32520957292689	7.17799275913981	9.31909700185217	5.89998792449988	5.0914754260492	6.26354653205599	5.01915597450986	8.18809538364145	4.86242015070279	6.24575177898215	6.55564052602684	6.07825544619957	5.09351413985745	5.18427069705851	6.8733499896363	5.92039122832566	7.80617799354434	7.00556920903977	5.53699737389303	5.59813049259859	4.99954522141501	6.92363491601378	5.01190434884619	5.49952892664331	7.08638639864083	5.69095910241406	5.23888620356729	5.44110118676147	5.40141609658456	6.8072593215262	6.51422204688527	5.22063238520477	5.96471151570792	6.24571766177334	5.05210352964631	6.35198888792127	4.89029428490566	9.39237068832993	7.52234334271298
MYADM	8.44378127496112	9.54585995364239	9.20639172360303	8.28561114798543	7.82549759498769	6.1056940228642	8.40312451004081	9.70492514241907	7.22959741320316	7.29412426902035	6.18902052792506	9.14745046650407	10.2466201887876	7.14162780969024	7.05547296274063	7.61496236846825	6.82770295292128	9.28930682053787	8.40559343620255	8.23493743821594	7.37513989949003	7.59831731539971	6.97189045438117	7.62801924206105	8.53083764561117	9.30749222562638	8.64075050878547	7.54137066290664	6.68820891569475	5.90533692066646	6.13289135366997	8.04647535435072	5.68922948983095	5.89603190861332	7.3931544274495	6.21118205626141	5.47963408353768	6.29585914109592	5.80854036961029	7.82852679562492	9.37708424811418	8.28196979061144	8.46742771966156	6.52340947002354	7.58773599639222	7.88873500603707	6.4927848926886	10.1050614679994	8.25426634877809
MRC2	7.34946278018207	7.74113998300573	7.92444847383093	7.70962944442607	7.43379596524847	7.65225566336197	8.20930720965043	9.08978209740662	7.09831961277479	7.85540179750483	7.00647184341181	7.93436731727392	8.20565083653298	7.33719997215441	7.2582922715063	8.22412354200585	7.08574507834959	8.54802888898325	6.86027959096697	7.87882646363094	7.83032582236014	8.41642946090763	6.41859351363007	7.12561049341548	7.37380146591438	7.81871354251826	7.82512143315851	7.20829935522807	7.07282898867067	7.38918462393129	6.80798638690248	7.90474725467198	6.56849505070559	7.06724280424504	7.70347782586308	7.25781437500244	6.87269462514018	7.69044722323108	6.91683239206672	7.15395834384664	8.1981661170493	8.16515212196376	7.61889512746692	7.04482437885897	7.40965223924466	7.47377605518964	7.70721558184605	9.08243351116838	7.6378084801415
ZFPM2	3.49285342208711	6.90435833712999	5.03442214052016	4.29981133800349	4.26977175718686	3.22151555206106	4.77985983449678	5.93763266374635	3.30792457796275	3.20188459917264	3.29846060078092	4.10508343871976	7.60272041412325	3.6360668737454	4.13578057714888	4.7704885901905	3.58303572967691	5.70574367425283	3.25259726387094	3.38346177072881	3.58337708142736	3.41115104631062	2.88122119259465	3.03403543201796	4.23841457954265	5.58836711461215	3.16862205557636	3.95875798328383	3.23238039948205	2.93358428577197	2.92179077752238	3.35859850907826	2.96317935771083	3.20825757544286	3.55018787382846	2.79003034719907	2.85909180883688	3.17235377937894	3.17904627040883	4.17489749756822	5.00022728552426	3.47590856574735	3.6757696017017	2.92372877614865	3.89633980155652	4.47412149861221	3.09747857114818	4.84170725215405	4.85213205109996
VCAM1	7.92759181941961	8.16345103059524	7.67490998218983	7.73533245431646	6.95330416533522	5.75166502653136	7.98107740198765	8.13013268378129	8.83042867333774	9.27367077306196	7.98397471469991	7.87662547376285	8.72539743952158	6.53329310592802	8.62999209101519	6.97465643735516	5.60552984993349	8.14178572258089	4.35680704847498	9.56482602175765	6.97675657915656	6.52840747541569	5.55245611816948	5.00604016900468	6.84937606175504	7.35086385038355	7.98314350542473	7.35537686636468	7.23935915702586	6.06504639457634	6.44378291638721	7.67377514202434	4.1347125231909	4.6958484887724	6.0784836784252	5.60573183045282	4.40617590715974	5.90782170413647	4.2724103593906	7.99570874224113	9.1849708247651	6.41133452549348	8.39548687625175	6.42230292164533	5.53589479777305	6.85158128808689	4.64871332858822	9.08281069158326	7.61945464742959
ISLR	5.30925288120826	7.1302744860788	7.87058865097347	7.17279848614792	6.01406699381433	4.83480636778365	6.49854681351081	8.66237278327981	5.12850711690781	4.40091496662371	4.7084072115498	6.52316060404618	7.72876289243641	5.48460038130722	5.51159618746078	7.51004479094665	5.28438169138854	7.42980392936415	4.90292909674553	4.80575087494649	6.84807767175851	6.55224702114382	4.32163177314236	4.79510607550384	5.21965698713173	7.32496931727541	6.16767424188667	5.174256002581	4.64217166739861	4.71959528744022	4.34587250934585	4.85817979701998	4.58964150275441	4.09171765440918	5.00902791575102	4.7214935796439	4.30676256950107	4.78640458695489	4.05947196084535	4.74592134066804	8.42913203820011	5.51003653299092	5.17833182649175	4.88051307216728	5.74081709518702	7.09436962187653	4.64773038910636	8.34785439715432	5.97249609492386
BOC	6.27644015883018	7.94486862282279	6.79659105444916	6.17099226713921	6.08162740883838	5.41449062125523	5.67889145395216	6.8007794452805	5.76787949350978	5.94556743498425	5.98932431592519	6.67250688932543	7.69071869250909	5.24458736231868	5.33911304146232	5.72067112410603	5.54682860764578	6.67252431694716	5.62446978936605	6.91441206051563	6.13362681638061	6.01536036764173	4.84899281632465	5.963850950966	6.09772742708365	5.59586853493588	6.66907415169196	5.85073604259186	5.17542166333303	5.34139569424849	4.96899377624766	6.00653491790247	5.27430534067848	5.19752202733008	6.38084646559357	5.19431457131865	5.18675383582058	5.02923549638067	5.31588288661283	6.19894493133925	7.01109591564034	6.02141001366802	6.65317787415399	5.68700692289694	5.5525449920873	6.17031543400194	5.62716603431345	8.45244438874123	7.16838512619693
THBS1	7.40549644138763	8.97416148629992	8.14917932728869	8.39974781446189	7.09203500859031	5.15759893138643	7.75007953861993	8.53991535215125	7.08895415116546	6.17018611433744	6.64398148892429	9.12631107044975	9.63228709824014	6.63391842383406	5.95664994275589	8.83346073456087	7.93551150462825	8.20642210998247	5.64002846815903	8.30438777903839	6.46749065205575	7.87961699947763	6.45336843797046	6.63041145951476	7.64247127157363	7.80282913559326	7.63516975303969	7.0258373025708	5.84283102531853	7.87423792256527	5.08714492925012	7.94156116570805	5.69083555913362	5.86004657507149	7.61905369005473	7.19036447319882	6.63615047479555	7.98393289848176	5.91591202854527	8.83692961017642	7.69775529777535	6.66711921965475	7.56343400050715	6.06873389909574	8.51868390147516	7.38293266479423	5.94008232969466	8.9252768860219	7.63862696618709
BGN	6.1432976930103	6.99716851564549	7.88572834574354	7.40450903171283	6.73589030524751	5.47208658018329	7.2899125659043	8.69906441390786	6.28079941439385	5.86910419840531	5.54081220809635	6.89710278884997	7.24554900363781	7.50723371113054	7.28030453442759	7.44323903396727	7.58366253010064	6.44247975388477	6.46265467058107	6.59136406517861	7.43721843529103	6.07742871328146	5.11849364354909	6.14666415380355	6.00760238671261	7.91832235399235	6.42989199677832	6.37273298165754	5.85474412224621	6.04467371480281	5.26238663301077	6.33736248401507	5.86250148093984	5.67922320523664	6.97829203119411	5.83921974090501	5.54495256611791	6.06941471913355	5.38634670502631	6.67252663303371	7.77555013672967	6.92613798075713	6.83756420467054	5.59960342690788	6.28772477461674	7.42141199416144	5.23724129073504	7.64259227117427	6.90863234981921
FLNA	8.27907233126543	10.4079032655959	9.60550625083522	8.55472262253891	8.92065640410458	7.56734800131782	8.03582536504154	9.75332423285432	7.61576194155158	8.16712531523996	7.25271614962446	9.65598461657331	10.6241334628968	8.80328969549043	8.56376009192806	9.42582318236503	9.1163840572264	8.96685351156891	6.46160985530597	9.48963969847726	8.12330422179591	8.01775824899977	7.39946246591902	8.32290200642899	9.19195827705652	9.28591973431071	9.20355665721688	9.01744127161584	8.11460097994644	7.20006855992584	6.81464736363151	8.3089352239022	7.01002676090856	6.92772611550742	8.53916829623479	7.22068392602118	6.69040007163084	8.60038700653812	6.63716505674499	8.94602619626326	9.33231378160646	9.0751400821804	7.83296053190114	6.69075615120335	7.70979620256878	7.94917750860647	7.129920398021	10.5563782229769	8.71436153610866
MFGE8	5.93294748284103	6.10678470249209	6.41810581414035	7.0159588626122	6.16864628832169	5.46835372936066	6.22799712081467	7.21635787195587	6.00073299381092	6.15896748857032	6.11048046883108	6.80364220161092	6.96286638479522	5.85903679719716	6.01122523948785	6.66336609371467	6.17481447504694	6.46007994705284	5.15669893808513	6.14263540621942	5.77819659610075	6.09340186271152	5.17263770332926	5.75907522482063	5.79826372884559	6.60392685624917	5.93825142069322	6.04690822868862	5.47525238291708	5.52878984306134	5.35469512600899	6.21485958681126	5.46531289224373	5.83780907503486	6.55096469967096	5.26150454918563	5.76137958092431	5.92765092205167	5.9179718599609	6.11374884059267	6.56620758122887	5.90034660239474	6.06665258156209	5.19452490189059	7.11098951036561	6.45147922228565	5.86235049382912	6.9095722786423	6.17409011347821
FBLN2	4.63767105852942	5.87117762840155	5.93413308384235	5.24527936177665	4.94837233679225	4.08049078872122	5.21977218166385	6.94764814470286	5.24244183938797	5.3116350834322	4.64946680965869	5.83209519377489	6.49575957166209	5.84051690030529	5.46518891124282	6.04346918972515	5.22108768672785	7.60581043568903	4.98432625275377	5.75372948680017	5.83219758773222	7.06542137669173	3.98843511923604	4.70926391883264	4.98433293101112	5.30862128357133	4.99034287047093	5.37945873906159	4.60118276043966	4.14873535499054	4.56444744086527	5.53625067470959	4.19137346922079	4.81996287607167	4.87865088217619	4.46866088090916	4.69729304809519	4.24232992685922	4.19789647020669	4.86522092974169	5.68072164226382	5.01854845981235	4.962551168183	4.21277714718547	6.04265797564754	5.26450576008007	4.5393748043904	6.27686475310688	5.93646791816624
LAMA4	5.62604510824376	7.39041590290681	6.49421283567607	6.21890366367913	6.2040931801664	5.53798948837149	6.17812986851259	6.74503302481076	5.78829130259621	6.29541778877097	5.61792561810378	6.13759665448792	7.94386996153849	5.78142365872516	5.62307812308643	6.51767616035993	6.88951866420644	5.91104701984678	5.07370896487656	6.09428880686586	5.53608307299612	6.68798209650251	5.20817282674841	5.82185209646638	5.94118909920512	6.52232335018756	5.74891381985098	5.89324090705705	5.73917471641398	5.06944748184207	5.25678196048361	5.81849443120161	5.19470556166427	5.55039232093063	5.8170540776021	5.19040101176912	5.22166065044335	5.89991704771837	5.25252685786196	6.04079465714748	6.58480000808602	6.25462694510289	6.34384224793402	5.2308908986413	6.75223002140942	6.22917571929728	6.16329741502132	6.48902602381364	6.86220410264307
ENTPD1	5.83897326744058	7.90117046604892	6.57483740825289	5.87379694377742	5.69653357497037	5.65894195186416	6.59012131238962	6.71202967370091	5.92390223622788	5.92867415048551	5.39804246586362	6.20514496076389	7.75417664841229	5.96318315282699	6.72031860179662	6.50143662495069	5.81414461287348	6.11932811427226	4.14724163008937	6.72080615673068	6.08561291814343	5.21533124247489	5.6477875583868	4.95267074383716	6.35189439204609	6.48256457360556	5.55713022578492	5.74784139785736	6.51197939139825	4.98855503806443	5.28231758061471	6.29689128625417	4.68171468822298	5.05022584532909	6.40992814575667	5.39901715739262	4.41616408330577	4.64253080684608	4.59483980624057	5.57605508875612	6.81595581841156	4.99140477588908	5.94256057231649	4.88960923710561	5.1778872576516	6.68744490998176	5.36900879576176	7.22301308857348	6.95415165001747
COL8A2	4.6457239607178	5.52881858039608	5.45820385028936	5.21071924499067	5.21869017792275	4.62656614409408	5.53068824929863	6.72565142559612	4.75822139576324	4.50769626911943	4.46785216739257	4.89470829225812	5.86780125872631	5.38209933669344	4.92882731393082	5.11953495480497	5.02935167843123	4.82754079794956	4.38867198898038	5.32966980008631	4.85796187440716	5.61191992186085	4.52342844066017	4.78911357934309	4.71245032087124	5.05801587210008	4.90438777466531	4.80899685150924	4.62814709681133	4.67133947538858	4.16882397380145	4.83133551034815	4.19505348958235	4.3641838533795	4.62499791126518	4.44322642981056	4.57279957185575	4.60322823316332	4.65979947783512	4.64121609995174	6.51811866897145	4.69383903353932	5.02475002751068	4.31949530125559	5.03681712992288	5.29989874655052	4.68435390957184	6.30352573279832	6.14093591545872
PDZRN3	4.68714136951977	7.47945456302198	5.4891675444924	5.08872698887531	5.62658722016535	4.27372002793259	5.77293773935311	6.71412982980679	4.1794884799631	3.43867622630026	5.71554742587112	6.87286067620488	7.75686401925416	4.88532475962469	5.06755902030316	5.29345405664362	4.40296223714189	6.43624741670837	6.98583448564112	5.86956201308694	3.56395900960123	4.50562711424834	3.58715854018716	6.40775426843068	5.67388558209927	4.66868961733689	6.49168152805051	5.21300212990092	3.63954727667076	3.87771202881061	3.48838765040999	4.97768319359054	3.246284530927	3.57540761738676	4.63465213003961	4.08922372134879	3.55610502844431	3.81344825585131	3.73838756319271	5.28158040965785	4.74030937996088	4.71872190077855	5.07937840585343	4.04359098082456	4.96200223831489	4.99155758959285	3.82083334550867	7.65102722789609	6.3222069792561
FSTL1	9.62774396746654	10.3886675321419	10.1584563243085	10.2250347325218	9.71931327420365	8.97953731389001	9.8808475000681	11.017547851567	9.49123461180303	11.7622859105081	9.12619966337489	10.2182631352022	11.3925831124876	8.96550092648481	9.02293146553955	9.98161795712516	10.2326828087046	10.4553169754472	10.4853876722415	9.38258339216209	9.20133853660925	10.0689351113051	8.00792908551557	9.26283810949191	9.58255736730126	10.8262019438929	10.1220151602989	9.13703946706552	8.85953545583564	9.0409855944966	8.0429304750942	10.4037568754776	8.88438088747212	8.5301927518383	9.41076596928038	8.89245168569415	8.12492088322384	8.76088384729809	8.03374980348815	9.16714020642456	10.1691696701832	10.090877218552	9.27313290310389	8.23277962748632	9.70179775599385	9.73076449444654	7.70416943574231	11.5645666226032	9.79210676229271
TPM1	8.52477277610888	10.9739819416482	9.62242301544054	9.73730245762131	8.74224105878018	7.13937772564944	8.63164363470326	10.1210528537746	7.75759695997889	8.1836266097173	7.63926722187118	9.49791742605656	11.5267693660696	8.4718182866389	7.59846648786594	9.2743483124917	8.31882925501422	9.39740106774725	9.07559306596285	9.74496885279488	7.69466903609348	8.33560357779242	6.78709514677283	8.62613777656432	9.66369456828935	9.84074226650432	9.47821239777119	9.52869841879775	7.15208395570494	7.36167603875929	6.66430841381725	9.5346900090373	7.93436123798878	7.81524590976788	8.62270519860576	7.50530875036067	7.80458554295061	8.73291555241877	6.62817469115943	9.20293922303969	9.81753370641521	9.01207317696189	8.56512008421825	7.39467572405508	7.6189955345055	9.07630641081482	8.54522645848901	10.9110898469568	9.98159965686236
CNN1	8.42764015491637	11.8546862620557	10.0607914230055	9.09802713360098	9.3805956809648	5.91912430152815	6.77503760973268	9.85086469682573	7.8172132136117	5.5790931693677	5.82576287756664	10.3453878094836	12.2922987721292	6.86143295922393	6.22185167672364	6.57209690484254	5.84685087072623	9.80511416415581	5.16920483192531	10.4487442555162	6.0522465295552	6.74563600313758	5.36993666260612	5.61028635470828	10.7042654973747	6.76219659659149	10.0578985247601	10.3350269543248	5.31313789556234	4.64400078994168	4.75201807947667	7.55248581521555	5.45462660592101	5.91990997975693	8.97858645818297	6.05141520615456	5.38345062518279	5.4239811590862	5.40723614585407	9.57067467814425	8.02945810587163	6.29830404546531	8.82840155828565	6.04239504774356	6.54677483881501	9.27462467991911	6.51829730118211	11.4378368230886	10.9363945864931
MXRA7	6.81962855806674	7.72275218051275	6.67304196786792	6.60731525366393	6.10019934374659	5.70921660088602	6.49261228883517	7.4861847836713	6.5796760312301	6.10531631459191	5.96361074183283	6.86081594177897	8.61624919187666	7.32748397699875	5.85566874053938	6.5943669950808	6.40653269573188	7.7028306409432	5.39330383573304	6.80338847890033	6.54607812740113	6.64874589953253	5.11190388634445	5.91460214830563	6.79092548192193	7.36683789282639	6.74740424170893	6.53391812159511	5.77404816960027	6.10130967423441	5.28046801189954	6.65586781673387	5.06740355044582	5.75466610495018	6.47256942607099	5.6670783368617	5.38665860471682	6.03690054836673	5.73507939046581	6.36086894039388	6.38577848810116	6.78599489343527	5.87821978615867	5.94116444600018	6.58561018309332	6.21112876365124	5.56407562097497	8.41920635294473	7.24589343766333
IGF1	5.68055818268314	6.43698403818544	6.39866571315292	4.98031345378787	5.0700365368984	4.58129786516808	4.92924861926407	5.93688397268608	5.6301058370339	4.33840690796683	4.54567352178963	6.08201867464406	7.46016896026644	4.06676647181866	6.17467504652436	4.03724808107308	4.76931025508973	6.27529244207457	5.58684934830907	6.32596469180787	5.06492789398199	4.48102510419866	4.18871688518264	5.05954956072339	5.11246943973798	5.26778866338391	8.1277650154603	4.49087685722966	4.01032927883458	4.46016770792418	4.07821869883427	6.41754330203691	4.08887027398441	4.16193939222636	5.76503847056978	4.12543496303724	3.93242306555083	3.74153427405376	4.02161140287352	4.90242815058216	4.97402588305997	5.98300867271551	5.99130649350106	4.75853812187829	4.42023405741419	5.1303947369706	3.95172490200445	8.60877423232186	6.95721520621002
CPXM1	4.27052486861392	5.13530437055301	5.90806145276272	4.587515752737	4.70894926027373	4.15644303579093	4.72964587808523	6.5039353152432	4.26711924292604	3.85650483834283	4.40522071907918	5.38483938465186	5.19000736009128	4.50058924073433	4.50198329755246	5.70065658732545	5.39503872039262	5.63621773290412	4.33715833061211	4.62927587644039	5.32892507100969	4.84344630338695	3.55292443682069	3.7124317739373	4.38164422103533	5.44372773412189	4.43377939787844	4.1275388407921	4.26274590340858	4.277083265556	3.97663182952998	4.27543240163374	3.63027254449097	3.92946251834335	4.57638753538894	3.93139426848182	4.37079497485209	4.11589406552744	4.00465482132789	4.58390309020746	5.96189091725631	4.87070729005812	4.54739192604609	3.89166040356515	5.29319966221521	4.17798484661663	4.03111188752669	6.9992594529096	4.58155063835712
SULF1	6.42828994675547	8.79351089018015	9.14891341124594	8.89079267228512	8.29243830415681	5.27838858552448	8.64561088182007	10.0138218302155	6.14971889404219	6.97322826872603	6.34098395725933	7.80431850497892	9.43944541942248	7.76964247242149	7.35646639169716	8.71731998816061	9.29850619779382	6.14138335917047	5.07783123421706	7.6371773281107	7.25993266038447	7.39440230192611	5.88260713846895	6.67741264051698	6.08637416048223	8.61994921207386	6.60661905961787	5.85661548797361	6.02037062476605	4.36819873522836	4.7165281995266	5.44486043479362	4.38788559644031	4.5444403277048	5.81904696064035	4.50873374464888	4.02544947366712	6.48879206760483	4.11587186053749	6.34188538433654	9.42792221818385	6.87882242191654	7.72137589643252	5.11054211089611	7.84052668657368	8.28105918794386	6.52726581376781	9.83504094391656	7.50198076300747
FOXF1	7.45208990971788	8.48881426242276	6.69342791328671	7.14038369835324	7.13530392881517	4.70748942615378	5.5352795162479	7.35639776861944	6.09298023939909	3.74651272668504	4.86500839017616	7.86765641088513	8.97061810479621	4.86344917611815	3.71198149829992	5.88401410228397	3.82607210922261	9.05389087939466	3.8041598451356	7.2265299713964	6.41198608877415	5.36211417139176	3.98843511923604	4.87351687872003	7.38457624310069	6.53214992854091	8.45798780581991	6.94532666531055	4.39314654509512	5.81753183708114	5.07670221680113	6.79627140824568	3.55032965093401	4.52463820056074	6.99231821229903	5.57931214042004	4.37789500095859	5.49755522717703	5.72603211889759	7.44939674290759	7.38271938648963	3.85797943812174	6.01168086905854	6.70524413956444	4.83131896454692	7.02297781842915	4.276710455288	9.33172924719941	7.39836680853588
MFAP5	3.4714997471412	3.82518651977204	5.89904834941662	3.84812254086388	3.74893431051174	3.21988692899132	5.03184497552044	7.64279409675866	3.02862582201375	3.17605223303891	3.25649051034025	4.0829541524056	8.28046400942088	4.04365685688269	3.46385154283506	3.66233255205002	4.28870212767557	7.5759923476052	3.08696652328608	4.363152967989	3.18935486059281	3.50613699706008	3.23737620033737	3.18077856378983	3.99310286100368	3.23275801824135	3.15819746661236	3.44181834114192	3.15249006752124	2.96812262184949	3.00451288502806	3.65357785929622	2.9934687338814	3.26539071291774	3.44686955234071	3.0238835770961	2.92152211289543	3.01369441540427	2.89883124851685	3.19124017736763	6.0412394731742	5.31823897252166	4.67890720455062	3.04313964267855	5.32828515693033	3.49277558169598	3.40123561683163	8.22236961464111	6.22069696455466
DAAM2	4.98123803668135	5.14323435847887	5.32162781096661	4.70012092497887	4.74394255308106	4.32000209699012	5.08671708893544	5.31715019670121	4.5606317160291	4.3160263939647	4.37376192655187	4.72546303902108	6.17915556747644	4.52284673213897	4.71088430869737	5.18513324534916	4.61016876653176	5.42637037170685	4.31977595642908	5.28956543541818	5.20610151279993	5.69120673517444	3.98386512853709	4.60259456380439	4.7066868877458	4.49352432300951	5.32477664735933	5.1446939398746	4.14879345547789	4.50568084458319	4.22434355310714	5.16361619148965	4.28597695603838	4.41713840640292	4.9348168450893	4.18147896393805	4.56832348858418	4.06377008599802	4.56262824280182	4.63412961470678	5.60493987146531	5.48812475616252	5.287318816001	4.73147214047311	4.96371702421267	4.92102460637604	4.09876307782258	6.49552058025208	5.72595072987635
SELM	5.49841523345884	7.74551368685627	7.80210079801401	7.40386431191086	6.52330911610086	4.3380317493777	7.01599482119337	8.14912809449056	6.86647344046217	5.51315795895596	5.81556944575223	7.93249879663216	8.40890456969835	8.06696243390717	7.53473722899891	7.77193937952763	7.21022572602346	7.64531944919528	4.5526496476815	7.09411954405324	6.12721828806829	5.59450079995867	5.05988932961434	4.43751560131008	7.02623713593442	8.00783180136439	6.76639462532497	6.62632534611858	5.94626159017102	3.81836610600655	4.28915869777071	5.09731131515368	4.08940386026206	4.73312705438063	6.55425294642188	4.98417513446329	3.95380704751385	4.84991048094564	4.59785611314689	5.57914445958797	8.42740379397906	6.86210755667061	5.26963545111722	5.11679567918847	5.80106343888391	5.44648620815447	4.60903702227378	8.16986764343715	6.47536879690228
PLN	5.22921774626817	9.25070933966627	6.76411095075231	6.40101137059577	6.93429539437803	3.27832023499243	5.43574221834792	7.83420644832442	3.63779954243066	2.99513218374212	3.12258603585428	8.00238473777543	9.77436049453767	3.86831794565217	3.46229075186743	3.90466236075932	3.79371011256381	6.70113175497948	2.90228881730473	7.65916194791946	3.69713865471488	3.00144888309194	2.99037266246795	2.89616481304006	6.43028165962219	3.51563746008415	6.01595396999775	5.88503470709039	3.05951231413253	2.80832715472058	2.95001765258302	4.29344082801884	3.03917250939555	3.2732881600965	5.26108542079575	3.09406087638846	3.00253070503108	2.85226484865865	2.86129471286378	7.22415014557402	3.9250665082199	3.76028063399187	5.31078543885362	3.15179993748286	3.15843996877117	5.74812458774552	2.9717587498661	8.69890552581099	8.09264693339218
GEM	8.69443412014195	10.2859096956872	8.96588495813463	8.32988248436178	8.77678311343725	5.19065503197872	8.79914168780721	8.28786358398759	7.69871927245441	5.29319625743983	5.78079876328158	9.5191646861494	10.4126302653222	6.27450301314966	7.07455970321816	7.34410958201794	6.34447493180522	8.5150380077814	6.06237288266416	8.7587496297595	5.88722368256271	5.64944083858334	4.34957918100775	8.50596361430269	8.65829008123566	8.54093703633104	8.09927219897367	7.91827089718337	4.99827549545962	4.77864469960964	4.08254551097407	6.26519999845076	4.43268558327649	5.19808222974132	5.69403598932821	4.28210098619564	4.41023506389577	4.40093288604593	5.22170672310833	7.92327119290712	7.33549241990018	6.95582224317547	7.7162718426165	5.16543796721118	6.32571889555501	8.237141951599	6.43078111277355	10.4583089302947	9.96005330296331
RCAN2	6.71264932457808	9.52487163661049	7.11609994621311	6.90776488085456	6.88202148510489	4.88640133290874	5.81889748820959	7.90914632147216	5.67947238647451	4.97580298557744	5.56926136865124	8.40300803398146	9.88426888113283	5.46646043650683	4.6748655661114	6.16128678561325	4.76843554558344	9.06597217318415	4.91746807850884	7.55801563378476	6.88119724637261	5.80505252373622	4.90336818790722	6.11018612623185	8.05709681973084	5.73399244201303	7.52730648974843	7.26502820487021	5.47336328854982	6.84923071708461	5.24649045260569	7.53076575119256	6.53485364928231	6.49998154218435	7.44568401883445	6.55271273681954	4.74415957025809	4.30899050717767	6.25171197899586	7.64091284498593	6.81880713340729	4.82189463728378	6.97832781553374	5.06002452954582	4.90609893700532	7.22318304800307	4.18369064054276	8.76297811733277	7.52090125321607
PRKCDBP	5.85126259586139	6.65540191375135	7.08117034947938	7.48883959273611	5.59709829128038	6.30162448416365	7.14440639310605	7.80934088288495	5.26982972823119	7.4107240247353	5.32848308283728	6.67956266034379	7.93876516631038	5.81266018368854	5.94684887268156	7.01107368769927	6.88506969193159	6.67892245095517	4.62153482994334	5.89157676420723	5.85861804709524	5.84704588822707	5.16343220614702	4.93396981154572	5.91143463123087	7.19040766451855	5.94711803572892	6.08081630723995	5.1140210435021	4.85165208155032	5.05926601343658	6.13057511117987	5.0173922011141	4.96534034474967	5.9341759629268	5.12940780225473	4.90069743254222	4.85019005335282	4.7714943861473	5.59709829128038	7.32232215150161	7.16225508013449	5.76550815359754	5.09982323040628	7.11797636331133	5.91030575937483	5.85557277160253	7.47086547248567	6.36147293500678
RASL12	5.20188273884403	6.54757706201505	6.10996998882377	5.44889519004478	5.02194125345684	4.73452069449708	5.15704521388619	5.33985467844442	4.51422649880665	4.34661520491412	5.02068329708938	6.12401209700494	6.91382637657754	4.46679259663507	5.0052440843405	4.86988527745158	4.57032147891274	6.59210440767346	4.4266369223942	6.40299317860319	4.86474555493379	5.20110599445676	4.61178655359563	4.88510995226891	5.67477864521908	5.06651184324154	6.73330650245468	5.17654180450381	4.54468929644524	4.91799303867614	4.59340939483502	5.18327274593294	4.84028782738503	4.71084980584058	5.49787828012531	4.76394514330034	4.85135320907738	4.31732360803573	4.76320800941307	4.98826568811407	5.63899720684058	5.17474362921233	5.49484161822227	4.34792931771522	4.82880137805628	5.58143779281183	4.38433826608405	7.57731594776764	5.84323760834368
LOC100128178	3.99006591423178	4.63394034504373	4.57276759843774	3.9082946093224	3.81732207077266	3.2402954459974	3.88169944600083	5.68227921233276	4.10429196911202	3.6943690673669	3.25092855685187	3.89324102730569	7.17731869204779	3.67472923942373	4.10458414524368	3.94443410952134	3.7273600338876	5.41604082945209	3.85759245524176	3.91013517471039	4.82190815890331	4.2979849378068	3.28861357870639	3.69056184744719	4.08864581116755	4.10227182426455	4.1500809779169	3.73140654569157	3.64779132711143	3.9371827797278	3.56928028943286	4.23136355471951	3.43953481658841	3.72509772432333	4.30296844933248	3.53241627972576	3.59359233454851	3.66428011621695	3.46351280426999	3.85395496249183	4.33672789346254	3.36889995220475	3.78411714787338	3.21838272032249	3.80828292792033	4.29403015697342	3.51821965973871	6.73982081836511	4.62745150201079
MCAM	6.1012827224738	7.58970421388388	7.02165545754481	6.26348562231678	6.76338701584934	5.94511388070065	6.96213673570321	6.95919215301078	6.26696702695387	5.73770016662281	5.76778230941775	7.04277689724006	8.27428938053153	6.66549556285627	5.77135472817979	7.16852949677692	6.40759415202822	6.94201569501947	5.01707435780961	6.49177339329615	6.2605899434237	6.15627166729242	5.89844429272447	6.88667735790574	7.09569171302759	6.70040449943202	6.72567713255623	7.11826104811255	5.9881543756725	5.77124345424302	5.73600857748265	6.77785841415589	5.96065424944136	5.89481978517233	6.7416755471397	5.55739181862282	5.5221816688937	5.68478212351823	5.17754588564251	6.94546433879461	6.82378116867045	5.97417475567283	5.99886269362634	5.40042003847179	5.52398116483807	6.81227450952068	6.05744486173824	7.57238434184126	7.10140712124724
A2M	11.6805189206464	12.3780368558026	11.3807156464993	10.8066282035245	10.7679343764053	9.36906411891623	10.138674682788	11.4883249070247	10.6354139592448	10.0986697255887	9.53028862428942	12.3019218839727	12.2537336129355	9.42519615894843	9.84234603473457	9.67455815917482	9.2954096435164	12.13527183027	8.14154114940437	11.5506730460601	11.2072296024277	9.37575466875543	9.23109703498914	9.41399323940871	10.9197096755749	10.0500327069304	11.5830307896967	10.4595555500767	10.3932989474977	10.3737054675016	9.62433556129975	11.7330711100163	8.75580896056137	9.23081714142766	11.497476638011	10.3591319831679	8.26830499476321	8.20401190706078	9.89716194502759	10.757094187384	10.8080278561629	9.12088000124443	10.5196087427287	9.98147434815345	7.93327695059414	11.3680405199457	7.87536544196635	12.1564331761589	11.3427907479217
DACT1	5.69308931544041	6.73780694279871	6.48354644157981	5.91918873421214	5.35309003244697	4.11203552454146	6.6039909335891	8.04215243923018	4.33933838493774	5.61642703308145	5.54558999263287	6.49513295886429	7.48075077803676	4.71391720650114	4.12729177838204	5.79605192549759	4.69989940422823	6.82412644437138	4.67780190595232	5.22831178234628	5.10524054602097	5.27433427867506	3.68014147452223	8.15856016586541	4.68227985072243	5.77857116230466	5.77839820115683	5.01536962058769	3.69251047920235	4.82749906026642	4.08707803507005	5.0638731354729	4.36561006431221	4.05022625556921	5.10304817811812	4.39800465766303	3.75519295882796	5.64815651780751	5.33246120975774	5.92874060809907	5.55940917325942	5.63776765668092	4.41270379152147	5.01918056885363	5.86383297366177	5.57909325789407	3.67171360487079	8.53197011237325	5.63344658693676
RGS2	9.54745859036734	11.5039542335672	10.00534615321	9.10281379435447	9.33596851151789	8.83143864563957	10.9378240034561	9.77728485469757	9.06436099324348	9.53266508216646	8.30198775490646	9.69656295913596	11.66415985741	8.81865003504994	7.84806447612903	8.80971073240775	8.10605986968285	9.23257121616062	6.90727123752449	9.93285894852796	7.43768197475579	6.03076952269835	6.37749804971083	7.82662749321559	10.3240805563333	9.12359530647956	9.6361101492977	9.55221614656202	7.7038633344685	5.6165662886228	6.56048650804983	7.43823152745294	5.07483145376244	6.9462084583829	8.3796913696595	6.86587351298878	5.19857472068344	6.5996826170615	6.67486481494247	9.18120152486833	9.4703273914858	8.44051534949156	8.07019883308369	7.53037909880829	7.22696126929225	9.40470996215896	6.67073591480952	11.4556728819008	10.9445436799934
GAS6	7.0952339871313	8.09176185651857	7.75500508050129	7.1867835923012	7.22103881495735	6.41348648669754	6.89516455786121	7.63235645336037	7.14392322769949	6.5021366354018	6.78603235895654	7.89978731465616	8.15254503500192	6.96583016634242	7.62568127669273	8.18465322206585	6.62532365618693	8.01870449838551	7.01963301692342	7.3063193514155	7.51031078690658	6.53232518050846	6.40019205937243	7.47392931988519	7.36769714681268	7.32844545717034	7.42818875940422	7.08040626721503	6.65650112671624	6.70140927686211	6.99387807501866	7.1766326583233	6.32046539709741	6.50464780546315	7.00413394273805	6.92779877827256	6.49895619656155	6.58946394308308	7.04775846762026	6.89876777094564	7.93643609131873	7.28798662051201	7.0212214852312	6.42166767415433	7.53036773480992	7.64831438913475	6.90693131434384	9.18856739703795	7.90822989705655
CTHRC1	8.42433594870722	9.9009035291005	10.1164360094808	10.2500276621218	8.90541565215384	6.76432589374104	10.5936395891508	10.7890782545342	7.6226770773142	9.93125822869943	7.98900834833871	8.90743309767593	10.3696812249812	9.42470997736684	8.25363363750293	10.7663123545311	10.3423816148323	7.61752506452495	5.1898601007534	8.49847757715632	7.62059579409499	9.86306409501789	5.42489040563031	8.14221988664631	6.64655849370632	10.1078752244452	6.62225080523368	7.19606134386861	7.59153474564612	3.99172283764414	5.35377964901279	6.76160360583051	4.80833077201127	5.54219087171469	8.36226917945937	5.5921342372388	3.72650191557487	8.01181367004496	3.96898747282924	6.80175768736476	10.21439341293	11.0875632550518	8.70491713519402	8.11188298187195	10.6110055590697	9.3033501537655	8.35964830385307	9.92972229025101	10.2093346329589
GLT8D4	5.43070994583937	7.96518019159271	8.28443380385718	7.13323245633511	6.07022618779791	5.36716772217353	8.16765939147616	9.38945982240637	5.42742733205244	7.16660004241714	4.68565557157839	6.70736914347675	8.97635742079243	6.86536437566024	7.2733046693534	7.05202607837568	6.01258282674272	7.20334599826415	3.94715737646083	5.94981829475664	5.44988713048363	7.1479647387911	3.95929983866399	7.10494481380547	5.53847290081167	6.73061198911061	6.93364030364353	5.22036378421024	4.42113198150602	4.42158705944425	4.01578783605484	6.25018653502497	4.02419622414197	4.20480703505509	6.17987113400689	4.52675314388249	4.1531672302717	4.56197359877914	4.66725920415712	5.59419448984581	7.6200718407125	7.65078974878136	5.88924950534234	4.90796379396604	7.74637866313771	5.9925140340234	6.35774937939627	9.21060183462108	8.07481003908244
PODN	5.25953851018678	7.10219718367295	6.01070647961825	5.77075429048097	5.71336581941832	5.00216818653465	5.1257379586989	5.83653526746554	5.51668349403273	4.67914518479676	4.80506506229041	6.04268963780291	6.50247366987359	5.23803848440384	4.71524297061799	5.0488431068758	4.59510287199522	6.86528199023313	5.19352475414714	6.31769209931096	5.77219131761667	6.11976147111697	5.10904590259438	5.43683948679623	5.25111363480934	5.27011384505478	6.28879610058872	5.66159495187008	4.98352270360586	5.2340739126182	4.73316609438081	5.34078296024914	4.76976584202796	4.76659321144145	5.43325383141808	5.18054151398765	5.06980001039068	4.6658755925373	4.82459432705917	5.44683521941561	7.14949281471293	5.09950550542186	6.2591014785647	5.77177094993546	5.71962125230965	5.91425994570468	5.61295812845048	7.65290862665522	6.36741669736915
CPXM2	5.07673235421601	7.30123188884954	5.75666843408005	5.84541147507943	5.91431372898614	4.76973672913062	4.93687555562912	6.24495318743863	5.19515525209813	4.48887305290932	4.75301394578899	6.53380681959658	7.59709817001705	5.05535029731999	5.02358983740546	4.94386380628466	4.84223902813434	5.47305506582102	4.7361583393263	5.20923304335066	4.91240009431603	4.81776120588554	4.92243199994481	4.76440765562078	5.56849601928881	4.67607971135061	4.96119047381771	5.79749780394766	4.64709376510198	4.76934371378377	4.74293300422107	4.99375227220948	4.60566101067388	4.65862145428846	5.06460889408827	4.64775512779065	5.11950600432368	4.47433704459751	4.66153941778388	5.40733192326825	5.95711638590344	4.84475618497738	5.48789302659902	4.89758892913999	4.6051007251289	5.19865160431218	4.35025567505453	6.91943025255526	6.00986420135792
DCHS1	5.07289804003453	5.56603713121531	5.53425082096058	5.62653289935606	5.33884031316807	4.26985854724495	5.16740005333889	5.78827872276939	4.89443067899788	4.34337005042396	5.7508322465431	5.71252623470647	6.1682558523603	4.57288714106324	4.74481357696796	4.67539693589449	4.8949033673087	5.43132793604253	4.77385096895827	5.50009212246398	5.14745162646207	5.43021898850483	4.2835077574095	5.1220383656622	5.17167647674331	5.01525136470362	5.20409438621914	5.32655285053762	4.34975414112057	4.53496762223149	3.96710001430122	5.00758899372411	4.12186021518374	4.3140299696012	5.20400555203302	4.33886457460057	4.31945405310002	4.33473568150654	4.33361682875988	4.94888054413103	5.34355076011895	4.34156116559818	4.86795995397564	4.36041688959998	4.97366477390967	5.29417809117928	4.35364895234544	6.56257256332529	5.40125909171456
KCNJ8	5.51334453470376	6.44543851897301	5.84706944201821	5.72929052828513	5.24313135509347	4.44272916621936	7.09041375285586	5.9716862875209	5.19569175753644	5.15899284278253	5.93259617504851	5.52588370983054	6.83529233537943	4.96605402362341	5.73696998980332	5.15450075070221	5.51939840631223	5.48136255299724	5.15117675270181	5.49929634596994	4.67057934980717	4.68365677193164	4.34988452457267	5.63172809141012	5.2420634012345	5.75574586165673	5.59468158859418	5.08528119331652	4.69193410025202	4.62634339631621	4.55726282367321	5.15601017705236	4.23780175979522	4.15541441470245	5.29242741295222	4.22323508274025	4.39562586660425	3.98449994976763	4.51382617994561	4.71863050995284	5.43846191673664	4.8905128360954	4.75077816380102	4.30418627241045	4.75323102510636	5.48272846341307	4.31852134597665	7.57260196850106	6.43492064863191
IFFO1	6.18086636070844	7.2120926939552	6.50742424293499	6.05867755322209	5.8752385180614	5.73317132182828	6.44965313426964	7.09136219464229	6.32320321458042	6.52994948299495	5.83469005855833	6.21647748873521	7.3107249343033	5.91379498281721	7.16030747882388	6.31414339637933	5.68369530815911	6.54747188280157	5.43964876646212	7.06354141124284	6.87008277566397	6.64674715006338	6.36483473194568	5.44545203457005	6.2876602218691	6.53504795204124	6.33211399681487	5.50550762984979	6.72901725846231	5.59039495920824	5.5348669379973	6.19831562792657	5.2385736221937	5.36294972740208	5.98472760753813	5.76249340256558	5.03551036757327	5.13816281699407	5.37471029028192	5.53160426478439	7.30321879818761	6.15777350634537	6.47815536989793	5.71579791734507	6.14496968974452	5.85147153313769	6.26237846768578	7.99213164300855	6.51587938077099
EMCN	6.21007967324744	6.74507179349016	6.71424676056032	5.35856089662453	5.09692812802184	4.71146559200933	5.0527523265387	6.31929027427984	5.69263330816091	4.00059859051742	4.75799206745055	5.90868142359626	7.79589992461291	4.67667685048814	4.90876085786487	4.12518434681425	4.60310238292865	6.96719460692184	4.2649803979841	6.22455512453672	5.69637441071249	4.68896912639434	4.78477756496976	4.80634017585639	5.711393938604	4.88359604066704	5.42572293127853	5.52299217262288	4.65735127620012	4.91937551636736	3.98586720219091	6.96761193614953	4.63372452507214	5.43419469742114	6.30104736431676	4.97799176365521	4.57490333196437	4.10847201088159	5.05846722194992	6.10204329078664	6.06321164713424	5.02715084582553	5.9073100170784	4.89277977696801	3.8889114612753	6.65014566836907	4.14935536338444	6.88636642323398	7.06101904318399
SH3RF3	5.45063267378673	6.35998817680337	5.87340559473934	5.60851274928658	5.41098569486017	5.02711751014643	6.10491964580604	6.25695899806407	5.074350284724	5.11753714363183	4.18230257318575	5.41775739159698	6.58848688382254	4.9212650002704	5.10391097287638	5.28407359223259	4.91621117975833	5.92249425346191	5.53470675142525	5.80026071288587	5.38250280131493	5.5476678043374	4.71823881342699	6.30791723873897	5.07471120294178	6.86618022500864	5.78985181056519	5.20975690236384	4.58292064010393	4.7325296357181	4.83280307735938	5.14532366060926	4.36684775373504	4.66136165018866	5.24840047680233	4.91346899193177	4.3448435959727	4.72990257792983	4.60447755026909	5.06345921039645	5.85147683593937	4.90825199740271	5.22052657657734	4.67483853527852	5.11319032959829	5.5512810548272	4.79547183399413	6.75739018449315	5.65844501455314
TSPAN4	5.7387685887033	6.23754018950916	6.30089022847684	6.03861121473388	6.3610940605884	5.4906496928804	5.84512226627881	6.40897699473526	5.77806525486568	6.3340548876964	5.68033324856401	6.35446026504014	6.38062494067414	5.80916122494853	6.164276869766	6.41903138992163	6.66772342746281	6.14334925267738	5.71688785100734	6.23050252440011	5.88201895278289	5.88724896905288	5.59049393133763	6.20283597067242	5.64551850691758	7.45460878988865	6.15266709664975	5.79749780394766	5.69259475337843	5.3595586940523	5.49602488964238	5.69192794705495	4.68244793507374	5.47106239264444	5.8983041494611	5.4285045494251	5.06309189946615	5.62876774855277	4.82095738754621	5.72109357064679	6.58464260022634	5.84826590519038	6.02816229948236	5.69043738163269	5.91593627858734	5.93357745528074	5.5132096353361	7.10085384692068	6.04434282245253
P4HA3	5.72251457356597	5.38608840251921	6.19717504741056	6.0099543236156	5.5658787060782	5.00330944830572	5.51005539037571	6.54119993226427	5.46873412320492	5.11258568121746	5.6003838066895	5.69992443387708	6.6310393651832	5.43867998764555	5.65546870631718	5.10978034433279	5.63932961261682	5.39767295508923	5.0810996254797	5.97890551547533	5.42102718500286	5.90621989821592	5.19989457895506	5.13442471052509	5.43809752010831	5.52952624662053	5.06247788869732	5.31789845208887	5.02123306667469	4.99794776153518	5.15503866913742	5.16361619148965	5.10517075550975	5.2032541284543	5.54760582414496	4.91414846094214	5.46802870997177	5.48455818317661	5.32819440329938	5.09023949351757	5.52473787139403	5.60409362923347	6.02568410614511	5.20126044975892	6.3113287080454	5.82074441431537	5.42249130099729	6.5237809380086	6.02894664321605
BNC2	4.60199526201375	6.92388137599465	5.64896321056502	4.8858566178666	4.19534960032908	3.80230778332933	4.71572301429453	6.66230700075186	4.1198560319522	4.64555435051839	3.64945191292055	4.95842832791226	7.26900581244079	4.0224514520769	4.06908148569196	4.73153500594725	4.24743864477374	5.18049719442313	3.79164965869767	4.92452604140561	4.48192566776088	4.6834830025846	3.57882819923896	7.56265195818845	4.63367059348498	4.81535517019662	4.54484943916795	4.13262576242028	3.65975327919031	3.63853197752426	3.57561792147386	4.39495526973959	3.68842795712136	3.67850147595099	4.44982360072923	3.5074075487194	3.76183138706491	3.43578896133914	3.46431647463311	4.38643786726145	5.15099660815181	4.20491463773441	4.22071334078905	3.64734468919899	4.62764132288357	4.64085933032291	3.58011589709614	7.15756130595963	5.2760802577134
LRRN4CL	4.02543909163695	4.60092027872614	4.08917935678745	4.18053475054126	4.95033065409253	3.65234172467237	3.79325822063641	4.74061283076917	4.28459539856489	3.29207626991097	3.36125943621126	5.08289025614739	5.80558942288961	4.47971935434289	3.62138085494915	3.72567445657957	3.89130218108968	6.25603548722158	3.34545199308233	3.98129634631843	4.01261323324473	4.03043234331609	3.62426706634752	3.97981675612926	4.04191209866052	3.61314815040085	4.78192100444033	4.21304283571711	3.37319880270758	3.85889468783298	3.93213104042788	4.88981074885629	3.77138934128179	3.3236083477403	3.93461948570166	4.0457975350643	3.57974799235366	3.48857522251817	3.79347771072117	3.97250614411307	4.9261618223013	3.79424265148502	4.08765461456701	4.42611266212303	4.1781165627745	4.75138915934935	3.78864075472075	6.84889701205418	4.50510007803964
HEG1	7.36997067235789	8.02374860323641	8.00525827478902	7.49114192148774	6.92971531979617	6.6317320003846	7.42489585529455	9.24530013344272	6.86100391910605	9.61339515356018	6.6956732844928	7.86224190217093	8.72979237377648	7.19418661071963	7.906408212423	8.46231130068146	8.03867066305641	8.24439502543568	6.43137705072463	7.95283143803776	7.76415093682084	8.06893742794638	6.8991309647284	7.42098912660466	7.42753935310694	8.35019801462315	7.5094192825497	6.86653868936018	7.10327685994763	6.67694513563776	6.65730618229275	7.68051861164665	6.09148718266701	6.5772481638883	7.56571206537788	6.77637404916718	6.01903540732489	6.73192927966119	6.09394786340265	7.42734090802982	8.22689751130785	7.1933434762565	7.59695274347069	6.82466710480497	7.83132619626571	7.88496447103258	7.29980256037996	8.59048457469397	7.61155258228282
SGK269	5.51970397222568	6.49084893107074	6.40444437880538	6.3370802952346	6.00704903978529	5.94454352400165	6.62807159977164	6.55908288534327	5.87964878914211	5.82403870266429	5.98685540825221	6.38044777831622	7.08159575095961	5.63960451637323	6.25847465798474	6.22205927144898	6.10282873227503	6.38001063242212	4.98320211613912	6.38773901067488	6.32536265293412	6.32444766015378	6.03873321024979	6.03760433615152	6.25639493956938	6.27575716501438	6.1515746064947	6.26178068721572	6.032109636848	6.5242944182326	5.61374892220654	6.1628954381778	6.28954916917739	5.83643261124852	6.28918914796987	6.03152012853352	5.76131154364057	5.6655125275948	6.09562751169771	5.86527645001802	6.80247628050242	5.97985521838712	6.25180464323643	5.70057377888469	6.08843108935617	6.14727999918741	5.98636758547862	7.23221579626208	6.4073684399881
CPA3	7.16583692348759	8.00470502702909	6.99135433570047	5.87354889077193	5.80396838662683	6.49757505065362	6.21031051423449	6.88490147875585	6.7570600416416	4.73592618642158	4.41384069996052	8.60365906767134	8.73990106657845	5.96206914252728	4.7880835180276	4.43751186212173	5.43105324488868	8.7188985014634	5.65651032564814	7.44385402407754	6.12272681902767	4.78948418763343	4.82135147001278	4.10064495135259	7.2050770424271	5.79354068483136	7.70116276726758	6.06431551733291	6.44096634073902	5.11355225916597	4.79796631445487	8.0204729896573	4.48754615674934	5.31340438751613	7.91746342282676	5.33731075207699	4.31661285653615	5.29853131617632	5.88430643538057	7.39927842880714	5.8351251329331	4.89340166031943	4.88290500884514	6.4256864188679	3.86708482133076	6.99898397487707	3.91596909673298	9.27643664719361	6.98775582181911
COL4A2	8.26431760640626	9.70138560133479	9.60405146906636	9.23989068979133	9.38272277150423	7.60613358029488	9.5285792034591	9.25600806135557	8.45092395792473	8.69597970516428	7.79799578825785	8.78763730323251	9.739802811334	8.46103191972931	8.42613782317376	9.00637666485451	9.52762494175648	8.5441601490788	7.47975229006326	8.50579833264467	8.71173849195882	9.36088200680189	7.89390829859016	8.81650141506197	8.94237097847267	9.77982617622382	8.61260635973772	8.81506927350317	8.65097133243761	7.93676896358038	7.3906882957239	8.87463970339516	7.45088473408732	7.84929212928324	9.18667766040439	7.47724300978993	6.65598603509764	7.99358750911296	6.57745537630298	8.82566325438827	9.79386609996907	8.44612360313452	7.97644614759473	7.2635682746444	7.60733005628405	8.8766954815804	7.48365273951211	9.86931172453985	8.57644603714117
FGF7	3.25956773373093	7.11841619812475	4.74897746441368	4.26881661145956	4.21849975583158	3.40302637284975	3.37576137556104	5.13145486519888	3.53260078007936	3.06716938034529	3.12876528955996	7.15485050526212	7.96063971446678	3.17225971417988	3.7876390307104	3.97618242773715	3.05494208223192	6.2678583232563	3.09335756514062	4.81356789870413	3.24082127004363	3.11475139294252	3.24941945842481	3.11495399777936	4.29950594571968	2.92067046691299	5.58370021983876	3.64184733101491	3.23855324561746	3.02166319366342	3.22540204057101	4.24072896819929	3.10326094168088	3.1788605094878	3.85486585991478	3.16530018244608	3.11829862388456	2.9966526777447	2.98576503676681	4.8967252323046	4.61851912344598	3.69335523316633	3.64342258450946	3.18804351900422	3.13081008194302	4.00240806932933	3.29788096085527	5.91145442801135	6.04105824549846
TNS1	6.4699123994865	8.52027627379671	7.38146769699259	6.95073641304827	6.97028670520113	6.54202438391091	6.21507165407857	7.11374518373983	6.4409527536088	5.75751786253961	5.55365797240058	7.5583096181156	9.29621460590955	5.90225697747296	6.25775771156151	6.27332307039371	5.77572976149741	7.07725878541647	5.55832780653748	7.40031540253583	6.72843016347292	5.7370698754052	5.86198535312767	5.70035456937642	7.59107168848843	6.14614445824433	6.91822949768427	6.93965854686579	5.797245608625	5.69645543228788	5.52278813907341	6.14977445971189	5.70907251084546	6.3744288178589	6.94387007156042	6.02157943374467	5.4749005197742	5.60526646984746	5.57095767177256	7.14190098620684	7.14436987895342	5.89188952341929	6.32820022329446	5.52914601761366	5.7666627537279	7.0529011653322	5.47928397476553	8.04525466697725	7.73508703146326
TMEM119	3.92574904192242	5.2784977909065	5.37900637388687	4.41223791981279	4.57390509647306	3.47967905533895	4.33583579221709	4.5069804899534	3.92935342497977	3.57617453470608	3.2810515469064	4.33888630383485	5.02799959520258	3.4332982518604	5.20450954696129	3.47814372235576	3.5806477972726	6.00285787572723	4.26815239450868	3.68792316394816	4.80245589645007	3.49986560354594	3.3917104817894	3.41880317904869	3.9793477401266	3.82873234978816	4.59825644023227	4.15460877308082	3.67202704981121	3.85065569119301	3.40284568250513	4.32854997582479	3.33988085914335	3.50148886942698	4.34162434733159	4.39164292183558	3.42346665194244	3.39659771584919	3.87835478303701	3.59543058006878	4.86984281409539	4.04486247307991	3.8735130189073	3.77525984497565	3.56980980165135	4.47173356620791	3.21591807839269	6.55713844981119	3.76015479495882
FHL1	6.96283127233176	10.1506665977498	7.53058044881177	6.81511986638793	7.50781374349651	4.48730720141607	5.29407427155063	7.60053529386224	6.34296687886972	4.07980824410897	5.92001812709126	8.93060987929838	11.4501795086989	5.76655107447785	5.92230425680528	7.97436490753072	7.61845867755863	9.35948592832595	4.84767484933416	8.38539295638626	5.58467353839367	4.9298780506352	4.35952227734226	7.64932719702118	8.96482337578409	7.55235191382165	8.33597935599914	7.89611151644573	4.31439566556109	4.58386755321672	4.21535836032775	7.19182610130891	4.31461569004044	5.01888117569619	7.59093572379862	5.74263666718789	4.18166439584846	4.49122514227009	4.85353848972967	8.27617929056772	5.93542252938244	5.42746996606402	7.02800654916397	4.84021134148847	4.37894500274875	7.28014323540487	4.24100383820115	10.2019562539215	8.67487609278069
FBXL7	5.25355811545563	6.65367291613559	5.95599897045654	5.31408724318257	5.24016500589412	4.243218650179	5.89377327069138	6.45264063548231	5.21918414056581	4.0852931162935	4.64687236654209	5.78665726993631	7.57278244621429	5.00184379625554	4.89498313150948	5.42132029781546	4.96664846007342	6.75011981010965	5.80509441838806	5.74215224010178	5.20740332100391	5.26638971826191	4.50117164053332	8.09634514820567	5.45087581714732	5.95604749854881	5.74092238834401	4.98270937196089	4.30052232161585	4.63126830195759	4.23168386954467	5.08856866085838	4.26953115935233	4.24835966111345	5.01733701670357	4.42560801940321	4.24544147766847	4.21487339862553	4.17039851857874	4.87608548027391	5.20979027531298	4.52187195617515	5.27071240636117	4.62962498948047	4.62127640518587	5.56652163865818	4.2774447321835	7.74469280864141	5.35737458113221
COPZ2	6.15597250417673	7.13908434774946	7.31448375475861	6.63447889117606	6.48655658385387	7.03285612470605	6.63967050432183	7.82463048807621	6.37634762559339	6.97495132284025	5.7544301471815	7.16223139637618	7.89070171543151	6.93919343048971	6.7323117803582	6.8524571542732	6.88799933776228	7.09025577077897	5.71027777471992	7.0537524317756	6.15291587200447	6.71011180913823	5.25628308826336	5.71857316328336	6.20453805401048	6.7331397220034	6.36631890106972	6.12900665078752	5.81225389006719	5.81487497055894	5.66584269080883	5.95258154330816	5.09220013549997	5.54743373647795	6.25189251246974	5.73444307159546	5.70788885827305	6.23773516833186	5.80637920068281	6.07624857667387	6.73474164378507	6.83916698190306	6.22503334999791	5.2372503625246	7.02824721752417	6.3669224901145	6.84092077650653	7.72950826529106	6.68005311784734
GAS1	4.81500160098863	5.55199448715963	5.38733604157515	4.80936936947832	5.00105244617707	4.42412914795862	5.59695640120578	5.7968913128811	4.56324145112469	5.20763475670069	4.19674926852802	5.35426785437529	5.73741954183602	5.36534089846487	5.85675873648732	6.01120632131177	5.35146312999682	5.19724152450214	4.40396632137522	5.60746333475783	4.28843088670686	5.98305048148884	4.14025303866428	4.74168573624295	4.75418604909858	5.48532121192992	4.93281224787522	4.63901595587494	4.11567877027214	4.00492680879306	3.93956579517176	4.42353354220691	3.99377706707468	4.02299408388125	4.22852103785273	3.93748369701928	4.02998963214454	4.31404682743879	3.9380149969851	4.82582518899472	5.52081329613553	5.66857441906874	5.57482315698278	4.06711674959393	6.40808726093475	5.32440346701738	5.38056344386837	6.21914695446724	6.24903290908116
JAM2	4.79955616807197	5.8231287943118	5.96059062606675	4.96307358724586	4.32690840030052	4.62983779093534	5.22498137560541	5.40059573760361	4.72845430823993	4.29171190052872	4.80598343176883	5.69325127153684	7.30937998787739	4.02145261600717	4.88518772903597	4.30102793797642	4.10401101876522	6.91729576216449	4.16055764758392	5.42423070085918	4.47868705982968	4.2072327954315	3.97917014174894	4.13641436071738	5.27760907335437	4.34357408728417	5.00029420900392	4.89686239087548	4.29727738671466	4.15007308303835	4.31014333822124	5.22447748288186	3.95578839706988	4.31792223692804	5.18627448690649	4.94573352185907	4.37789500095859	3.67420454880123	4.46875870497342	5.2858197710857	5.16651183656195	4.76365674015033	5.1005601185439	4.68673544704789	4.18130389012033	4.90321100148252	4.23620580490776	7.66828662839812	5.62827911947076
EFEMP1	5.5682690066568	6.35809245890774	6.26014988088683	6.66121852574602	5.22765063723773	5.12132525708437	5.36723237218889	8.46829480964238	4.60436185249767	8.36202842225142	4.75123971111075	6.50599817344817	8.37989489016833	5.99782966021275	6.52376284757782	6.27222049429043	7.50181019392462	8.57386591099955	4.99296916277694	6.63419964845109	4.49346173117783	7.66547360707066	3.69927545776852	4.27851363537825	5.07735249301599	8.42085931248958	7.84332968250004	5.01169544759266	3.46837426403881	3.82571938501784	3.44024363206256	7.41591815396673	3.42766089879029	3.99581493814835	4.78415799374744	3.64522593618575	3.92909757114424	5.4913936813209	3.488031089643	5.25688079026697	5.24276420483037	7.92034151607691	4.93392063867612	3.89486927082693	4.21055632145957	5.13572960697718	5.57400148594123	8.41121668190866	6.28797907768639
MGP	9.4889719673058	10.8276567775234	10.7120153489338	9.678444026909	9.65779300823062	7.37821367863239	8.31915218254389	10.3622063992434	8.82645385971657	8.47217958311904	7.53365308454999	10.781085025233	11.1051102706666	7.82507487005616	8.84088542579103	8.39163378874141	8.33420042982048	10.9332235962123	8.50856788665723	10.3725990682083	9.86955763810385	6.45476120520959	6.49325135802549	9.13546510241081	9.46321068481571	8.98736552368393	10.5095268589068	9.29774405294112	7.12557252127209	7.80290542536235	7.30840631106945	9.6156359000118	7.1825197566649	8.18525860401789	10.3236225809186	7.7470011532904	6.57181777833308	6.00104068621696	6.53075181216086	9.20233460351571	9.24005717439938	9.00904418494509	10.0653383378434	8.41288285154426	7.0597213225442	9.72879315707756	5.83127612316853	11.1060353249982	10.7285757835143
GYPC	5.69607026613521	6.98325600938419	6.8887618493747	6.50884985129341	6.06083467846997	5.50251659804016	6.54195643219126	7.16571512671774	6.23816640843694	5.82819120003147	5.67009289174949	6.44642666755049	7.53554670940443	5.7305149368572	7.56352278297239	5.95707500320074	5.80152008966494	7.08842553415691	5.74804482577112	6.96166510282255	6.26451695560496	6.23582897925728	5.49598048881155	4.99376232766699	6.18191661046465	6.14420506311804	5.88016790950457	6.38929277543042	6.38775264977448	5.30542162358096	5.37827283766286	5.7582495672959	4.7302789667277	5.25288103297713	6.00192221959117	5.20406211806577	5.38703682331625	5.03662709267766	5.60506797709588	5.54529862188254	6.44074293513252	5.59440270776581	6.59510583595097	5.1593891955577	6.20367732731931	5.85681614216304	6.71832180100101	7.5652014730822	7.03193783523663
RECK	4.5408483077207	6.70981287493722	4.62872447995556	5.00089979618418	4.34069672498864	3.47615424608199	5.55744820487741	6.01825002198527	3.96091312174439	4.37052019043443	4.43785289522734	4.3882941419346	7.07649076758502	3.79270290276822	4.95273599981491	4.35905411848449	3.66742633682145	7.9092264793629	5.88368431043312	5.03926451314059	3.73455946950001	4.50679958479951	3.83196974191531	8.20590581956054	4.44364808273437	4.79358840236682	5.74914570717913	4.43656517565128	3.88766461428776	3.87337705307872	3.70728475697617	5.47889612109439	3.42788639137716	3.78882562006292	4.46550822511426	4.03473706754488	3.33938739809769	3.36682306124246	3.26379017680638	4.09644998547565	5.77734173519696	4.37704738265886	4.57481842882011	4.35546936655325	5.21847536473396	4.45017129331572	3.90495454386788	7.84181183671739	5.71294951153962
FERMT2	6.28816748062336	8.71220886017197	7.54698601280958	6.84902900409018	6.40068196843919	4.31459024001273	6.69579058789005	7.93035073189599	6.06642700653272	7.69764103572619	6.41324742297003	7.32780290770686	9.24877528914266	5.34035209809075	5.14716695342607	6.70325766772866	6.02043335403213	7.54825902685132	6.66794036989394	7.37680944232655	4.87737878307042	5.81714948165037	5.72680782290533	7.71719924929017	7.07065189590988	6.58928188352113	6.79397547727481	6.56236117282421	4.43831966283151	5.2003242551684	6.15532007204121	6.40090177932453	4.73382024353647	5.41359487818519	6.41407993632579	4.82929871433716	4.09985037544188	5.8254426629536	5.05208434903976	7.09626120972845	7.75267405713384	5.67290125438358	6.15637100091474	5.04693008544497	5.54274634767282	6.82000044250174	5.30430175824994	9.02696896292708	7.93815734670987
GAS7	5.14755041466937	5.6822047023197	5.7874037880873	5.4079712325688	4.89104354116085	4.51646088978859	6.14006245553746	5.99054012635706	4.93476847030495	4.83497255598441	4.5513586951838	5.15208309573754	6.41249673596339	4.5537466316957	5.24099622295317	4.88752137258591	4.60765563602991	5.86823324870678	4.50305385971665	5.21330942671773	5.20881934398979	5.08683955969031	4.95363685870345	4.3403346730313	5.06290577439108	5.29454537609245	5.04571016415227	4.63149196199506	4.91965491273043	4.46535861584626	4.36167975865701	5.36304625875566	4.39021661488228	4.55850631164332	5.13828389249138	4.50689916961759	4.49097301780998	4.44807957778243	4.57872075212435	4.68532169217717	5.61672702285726	4.99455671223906	5.1841769890022	4.64707887268292	4.87179074255315	5.24222876756165	4.82466272880352	6.3561518243318	5.24398475627958
CDH5	6.63193015772574	7.08259755577695	7.12667755386581	6.08417045267681	6.04221015898309	6.00476818579305	6.54861415612075	7.11126201759342	6.12487996194577	4.64217046376366	5.64721650879045	6.9399849268357	7.54419022456529	5.74888237214852	5.85126259586139	5.38277277542025	6.53758840600343	6.93470574332042	4.81918940934772	6.85214458861219	6.36894927454549	6.58601578922195	6.24205562072632	5.82575614360619	6.49410840838452	6.2680105080514	6.14935957126779	6.42423509684718	6.26337876842263	5.7102385447474	5.69719005830795	7.20981321560405	5.50291344557398	5.91922122556233	6.8035979323186	5.70514411228263	4.94818331995624	4.57244743370043	5.5345587857533	6.81284861010631	7.11369260186747	5.58363677768436	6.89730689340829	5.65630464180965	5.39623603415034	7.04054009351455	5.50297402410924	7.29478674654477	7.00649999276339
NID1	6.99317622007923	8.53256889406217	8.30985890146674	7.42684157371583	7.22434112292416	6.1301057447965	7.67486227463951	8.99026001389531	6.73476814766296	6.44614915543951	5.86962785500613	7.22538465715302	8.49650304165762	7.33233928395054	6.36006044741243	7.41348357332237	8.78331000337709	8.17937085248641	5.32068040503249	7.68317181496454	7.15809716641728	8.42249205212864	5.45744412214846	7.2608524357457	7.00287033137876	7.98293670208548	7.50982295491812	6.92650308824599	6.60310343297422	6.02312183695111	6.79174808122971	7.42889694998461	5.37941025640655	5.80222893878165	7.25550216199581	5.62219775930801	4.5742705719758	8.63791783400407	4.73628642685365	7.62064357596513	6.8824789491972	5.73739696220896	6.16553346303642	5.84365606156747	6.65175263407552	7.41944564922165	4.91334085564721	9.06634081524387	7.13672361932715
BAG2	6.71497575423379	8.46483324995178	6.69106244558113	6.32580947822796	6.11368645271675	3.98622436471668	8.36440375417087	7.3591071806483	5.35024150345624	7.01214914875968	6.03174661163918	7.64296977967876	9.1294200352694	7.68136592780126	5.78727739959543	7.67633852728691	6.15024587337352	7.33623119582455	6.94420387901705	6.84988894406053	4.33686512109089	6.12925185176953	3.77574867548559	6.412830150069	6.75403128596249	7.06393883858302	6.40018532317577	5.98390390901393	4.30438243926928	4.43744643411661	4.30392531976167	4.89060643924787	4.13702025407252	3.97568306012843	5.67002064779408	4.75441243669502	3.35612225778361	5.45199480528874	4.64559950651069	6.10094929040261	5.63520508829013	6.22945148261713	5.40279467291186	5.01001660904451	4.86868310970531	5.92802323398338	6.01796530997122	8.50865037122204	7.56181359968386
PECAM1	7.2668372281861	8.54368893162377	8.2640843163934	7.28632109755792	7.35345326567147	6.77398238820196	7.63661791831455	8.0146812405236	7.61966479716484	7.1922592853854	7.42062089704434	8.67589448054495	9.13251031482138	7.40359496396701	8.17042976655684	7.11363845008414	7.4241682708542	8.25322476309652	5.54013234184139	8.22091855665299	8.00444608580054	6.62434811300437	7.39496007255874	7.09066530547402	7.89552279812221	7.67472108177046	6.95379668262487	6.99942189910234	7.68870213614091	6.95568711036371	7.60820830548755	7.98710374133471	6.3996132715977	7.04753940562167	8.00923809372612	7.1083485736749	5.75453091163363	5.85376386494367	5.87183210406899	7.19301960504411	8.04456007229816	6.80500855094599	7.30669495360218	6.57082909912517	6.63582790260879	8.27255868292766	5.99165392292824	8.50362942903249	8.11113948899218
GATA6	4.64481441817239	7.90542199831461	6.8141306012035	5.20891626758015	4.67422770864354	4.45211981725089	4.61449458909896	6.20985111799075	4.11622442535802	5.64933553435044	4.11054894754884	5.99984797281641	8.72360767165909	3.62899779493707	5.41288292403334	4.66158922596533	5.50423512314874	7.38891613460753	3.94859136807578	6.11094390055104	3.61276664443148	4.60345742218718	3.46105898906427	4.09429284742671	6.14347403707063	6.33892807941683	6.72786635767136	5.26666040161603	3.46190008211506	3.62433260973983	4.86255385360767	4.45013873656464	5.2318287094694	3.73514149632437	4.23947616675435	3.72673226047504	3.29111662383759	3.37429719739225	3.61107108540954	5.90187410889714	5.00647759146996	4.19672163092177	5.19739398033565	4.17255433003233	4.21053701947536	5.23390409539462	3.93040008857581	8.17746543061961	6.44349800538337
KANK2	7.65851352101208	9.56814609894091	7.93379139043158	7.80581842279443	7.68672425320161	6.73425176179219	7.19292636857819	7.85104410290176	7.09128189030059	6.74808023530011	6.84022482316608	8.36697896795792	10.1473605108693	6.28045635939452	6.60751532637753	6.83487221086768	7.24170611452781	8.92353803129884	5.8947406670595	8.48968523999579	7.48516405480622	7.27833530070175	6.39902425794251	9.25537476563789	8.19416314869203	7.10222756845666	8.34366420828708	7.90971680674868	6.38307975465486	6.74734342183034	7.06965847801597	7.67429541043759	6.85339451848835	7.20184565578295	7.90783795426118	6.68232802743109	6.65329569402463	7.40855307012785	6.37385131252086	7.93466663683133	7.77547941566207	6.36896439944119	7.25420585800673	7.0200561454227	7.83049418485906	8.62553475173839	5.69344450474285	9.8865015376486	8.94020432342968
MYH11	8.07956287317587	11.0022985473407	8.33808354187256	7.7747524756988	8.75699823577659	5.41146909167234	4.42130411423197	8.72538674790041	6.82591924235105	4.24630883804861	4.80347509423838	9.2794419135345	11.232052242133	5.72081913591094	5.42403118635317	5.48983065804298	4.76389945229457	9.12690241897829	4.27459971063435	9.36430092522707	5.86311899920374	5.51094104342881	4.47975619087818	4.65737245961925	9.7796948987011	5.31644702341033	9.38669337180126	8.91877639223813	4.54815078081176	4.7770565782344	4.50417585411147	7.29179224621957	4.86672850777126	5.5062798434055	7.93675759923336	5.20073488238677	4.49351153248898	5.0719908213948	4.83044818357344	9.28591763708888	6.37294955630271	5.32202984410612	7.93012881110515	5.40240181059015	4.91564899073246	8.03143171135107	5.00122889980452	10.354615326986	9.41154793167011
STARD13	6.67096215921346	7.62429971983192	6.87511784215683	5.86855991511372	5.87206637181933	4.89221527573485	6.27835993608553	7.19615290037604	6.45512561661143	6.15813492641943	5.48803279396018	6.97874932648386	7.94739575847765	5.39433143741373	4.52932701456037	5.83528941784829	6.34345248584427	7.47591742150428	5.08918090021964	6.26346549170971	5.81016663525978	6.34104626794551	5.67159390915591	6.58450882453664	6.28017991706169	6.45427319281747	6.0257640547076	5.74293751534102	5.19636121428265	5.45204813661535	5.1406859559111	5.54513996525045	5.03604299261044	5.01998585640739	6.15351670615676	5.30281791308148	5.65359060014525	4.8556179081436	5.11319653759234	6.63211894690577	5.89497194239659	5.51390635365131	5.05080330769578	4.89749866435104	6.29826703721133	6.29743725021721	5.03251007725992	7.41590245195483	6.74941490660366
PDPN	4.78549574176568	6.7865109487921	5.77134690945218	6.08980143836864	6.0679662900714	4.86693087962235	5.93414305350357	6.24108524138542	5.46121960556546	5.77204698739175	4.6523263817233	6.46735440556546	6.85487040386102	6.57645622420146	4.96248632106415	6.83006437666931	6.16659355613834	6.41901934610545	4.18873774717758	5.32717085828093	5.4049414540128	5.96871892288727	4.66859070327035	4.53104230077973	5.008619240775	6.59353052314954	5.44280109877209	4.7934702108075	4.56305732482466	4.61090983449987	4.55070064204665	5.97489347981459	4.15164448937456	4.31992776124388	5.50734091732612	5.18120105678187	4.27996135342512	5.53220955639674	4.57282722815337	4.89999352945464	6.02500866131241	5.32082178499033	5.39172043719972	5.17799691083645	7.90871442654655	6.19970878082846	6.26202300509915	6.28182207690094	5.08897176653429
SRPX	6.54923836367625	8.75729089160121	7.3560417008461	6.87443931391186	6.22891002034362	5.39878270594499	6.21192296306897	9.57339602460645	4.75008111094201	7.973497493331	6.52236309745305	8.30453190235701	10.0026070250957	6.46475539810216	7.32364430241781	7.53663417915609	6.42752983528947	10.7506905322535	3.9289242810574	7.21485898143408	5.34462722878961	7.28968385038429	4.0206862200949	10.5074536833525	7.97656496154334	6.95176508035686	8.38741671058383	6.73395335344706	4.58596703890347	5.7899816228106	3.62454932362304	7.365947042597	3.51763228366557	5.1656172140608	6.73641443307111	5.17121984393249	3.55304652335813	8.63483996653586	5.72051191011368	7.2266628442768	6.26672136671817	9.24002757323148	6.86520414803555	6.35668733681857	6.88233821780262	7.39469679268097	6.92813212942421	9.17976804947372	7.62253508100208
CD93	7.51343582545069	8.59807134215082	8.70277527347181	7.67957087704465	7.73552083094689	6.64306830203118	7.94930330555817	8.51378110627413	7.54565713030093	7.49087480353021	6.7768816681667	8.48139017065532	8.97654116418114	7.46083516587003	7.18515198611018	8.0712137217621	7.85047255229252	8.23186897011479	5.58028542452913	7.89407593302031	7.64581744111685	7.24992329993322	7.53364029028881	7.05311760997476	8.20246303814908	8.43239138269937	7.17634590678878	7.41724237142756	7.45618991995619	6.74065215280101	6.74343034180558	8.4544082544013	6.24037195380942	6.77959916041694	8.12691226562734	7.00317584908628	6.07784287373153	6.15405201979761	6.4419713551682	7.89961835048374	8.04466726985815	7.07825804373067	7.43824479877463	7.06069424513784	6.26030728024485	8.29139458809874	6.5916248449572	8.680181687902	8.27448803169981
PTGDS	8.29273171585603	9.01924313223202	8.38699936476446	7.21049151637103	7.52096898234223	5.86909455992202	7.82428697496113	7.43634004066033	7.97609085760092	5.42557367276806	6.1132476125668	8.98581274531403	8.01527761240314	6.80611807440518	9.70647998618452	6.50899223420571	5.39443107554739	7.3278072623068	6.1792829611754	8.52211394290359	8.71604050552132	7.51492996773412	5.72227991397193	5.47649710782705	7.47825174270236	5.75908571183418	10.2698677231624	6.26790780426585	7.64824487688134	5.52991056442113	5.33497448753682	8.48809293813125	5.20669455792897	5.63252280356473	6.25942082980955	6.38412977485894	5.58180059881734	5.64960537950211	5.67489367937805	6.49291159726133	7.60852257277953	6.91411231291387	7.03046114762655	6.07231557918409	5.81114358955235	6.70176948811499	5.53015543488911	9.89376700235714	6.05880336405959
KCNMB1	5.87457555236444	8.33336750153952	6.79636302244705	6.32048355800796	5.78519167233879	4.40168971010801	4.73876420422869	6.63251569903423	5.31055804008145	4.76559072368472	4.77953434955734	6.70999074243386	8.83970569033574	4.87734600482696	4.50658933404493	4.89390655975581	4.64958102783804	7.16674948826148	4.57749887350782	7.08942160595476	5.07475976671674	4.12347168980964	4.55170562096916	4.18443261583524	6.86727435056071	5.16598853435345	6.87354010083479	6.56708388284923	4.7246739938253	4.22090617715011	4.26912163241603	5.11676540984238	4.29511356088779	4.43871734300108	5.6612205462991	4.44433957325855	4.36149441629491	4.55787737946626	3.98195800618061	5.62842504333718	6.01796524109176	4.18166711255551	5.6124463080927	4.05822087759244	4.49618814091817	6.23192464276218	4.20553642051542	8.25407227444401	7.22977919304174
COL18A1	6.28646526702464	7.25463260603852	7.3968558092318	6.97252410463887	6.53082064212845	6.24678223681805	7.71871529067922	8.16133616247323	7.02269219628806	6.56270383157492	5.61679686536689	7.3036843840775	7.84613492605106	6.27937028381636	6.01548197849826	7.31234064944545	7.55156366668998	7.13693036422044	6.87890323007622	6.15000094165554	6.91728269115021	7.49124549517341	6.02295028241598	6.98028084718345	6.74611016399708	7.90694844684346	6.87230340273431	6.62098224600423	6.03711809377554	5.84182878420891	5.45764776696676	6.97859082599956	5.63499849649093	5.47868992259526	6.71917368544165	5.78277571317815	5.13452434324052	5.78490028849823	4.66866080035852	6.85477534132289	8.06232040582642	6.72067498723509	6.45828289540628	5.75035592491336	7.05523668240396	6.698383506582	7.024579806463	7.66715501400872	6.84706268430384
PAPSS2	5.84445735791801	7.27792576446295	7.21012865596387	6.85086476977664	6.08180021060643	4.60879575591995	6.97385706177216	7.74181213814536	7.84165014574685	7.04086040211443	5.19108961961467	6.70169309579456	7.69561702281047	5.81569891959897	6.2503593658682	6.81868909355141	5.53572973666236	6.84251858872106	4.19338986111186	6.00317176686807	5.78283433416084	6.45916045792642	5.1813843396876	6.43841605544795	5.64204479734602	8.01646349591522	6.06202508876153	5.62234786074415	5.34551248105959	4.8733658203309	5.29008825553034	5.89780261885195	4.35972183331357	4.50171160543195	6.58820187513352	5.16402208944962	4.32096399857829	5.51707373092353	4.53684699104511	5.5846426793364	7.00947029965295	5.64019319758448	5.12813827093494	4.90311122712516	5.88118672106158	5.78015588946257	4.81338444286055	8.11750913119833	6.17741905517914
TMEM176B	8.41842026932309	8.75653706272209	8.73526541525171	8.8025799760933	8.18547170561616	7.17078618972211	9.02307045937972	8.83084817275106	8.16713406739017	8.76666907791991	8.47793569203286	9.17268353800095	8.1467944927835	7.55316532620505	8.81616519035374	8.81006995754367	7.59168374106006	8.59804819897362	6.36093831994044	9.08908461088261	8.30237558977729	7.50556997427196	7.26158392817833	7.38292638724998	7.6593285902493	9.17078298544502	8.54413858813771	7.2361319813909	8.325796545099	7.25739071644516	6.93396847894814	8.33860063942629	5.46574891332446	5.89564899569917	7.64221628151423	6.95637629810735	5.35012327314106	6.4887633981198	6.83838977624235	6.55333820121709	9.04575652202204	7.46815010760318	7.3218268360457	6.95989121962849	7.03791556338142	7.79945231474026	6.42793386906274	9.22595319221042	7.92534856954664
ASPN	6.13254448416843	9.1304068387564	8.01845270181189	8.52592416677053	7.19065222708749	5.32222221486466	8.72404368466008	10.6836243142264	5.94496836192205	4.37417281781566	4.89394393986067	7.76982891460792	9.17825873950272	6.71792239756974	4.96152159485399	7.72809057471889	6.19451060107853	5.16833861465584	5.61546100828373	5.49880495353633	6.36257131344938	8.15907096973885	4.28554635956538	7.246450419085	5.46126893455295	9.05528476323587	3.85655310256027	6.55975473136561	4.93032345184402	5.12045241122846	4.41614584119756	5.23160441182372	5.35616195596637	4.50092580540307	5.58459342566453	4.85434651062678	3.9869039837468	5.43452820481913	4.10557657107265	5.36997158882429	8.04900950950363	5.95283288933274	5.97818616975387	5.28225220193284	7.75923730575909	7.62137732687521	5.35706021612253	10.2216133468516	9.85852541818036
GJA4	5.84059343831831	6.1138711124554	5.99856515281306	5.87962987795669	5.86031128987675	5.3078847628774	6.07719010635528	6.21834773293245	5.59951791799653	4.70663799225746	4.95350447297791	6.24859613034172	6.54901151335377	5.23616871623671	5.76024214235324	4.69499793820811	5.05224654509064	5.78362311229289	5.02017903094688	5.66323469439681	6.11441586034353	5.12716457413256	4.84347800671573	5.61390838853455	5.79627026852821	5.68693374058375	4.95882032178153	6.28088813784925	5.29971961471147	5.57602735065762	5.32667420618982	6.35704627582666	5.74529500312343	5.14788801605038	5.88151131093374	5.64515491990651	4.49117448293711	4.81172904752448	4.8948518675394	5.78179757256174	5.8651446185283	5.43339135044148	6.48736695280115	5.21988696607978	4.7627210053673	6.47763483949758	4.71242457575192	6.61277951933155	6.55995340679291
NNMT	6.98181492927029	8.9736337309072	9.59454092282217	8.63762158380948	7.92567902077257	5.10195807660683	10.1760500962806	9.92738000285871	6.28903407829382	9.66882806115467	7.02230829148764	8.83238413347526	9.79659224741507	7.21777227801743	7.96255823011762	9.48315072412687	7.90977059683939	7.22313332925674	5.54379343381065	8.1153484957105	6.061018209048	7.54259323891942	5.05810975048208	5.89026362160884	7.19228563421565	9.42776436158286	6.09284844408346	6.77949960698923	5.25804919507446	4.7944043818024	5.3644707432789	6.49601286909443	4.30379756562489	4.38995411044974	6.47170470948338	4.73462619468792	4.47544634382971	5.44637834688485	4.8099728144398	7.39767267183561	8.54743856835752	8.96301941271945	7.68145985177165	7.16819538796789	7.62856450897354	7.27260877588198	9.04671123474553	8.01059477976077	8.51815390329391
PDGFC	5.85004793903591	7.73676211154079	6.53768559562987	6.64788441558278	6.17607909018376	5.63014728959692	6.61399599737854	6.85155194991703	5.18752408208805	5.7869363065367	6.07975568957515	6.69774461812434	7.82408718254946	5.85700122408802	5.06843201777399	7.84926893225667	4.97307746540772	7.95585345744731	4.20863925598711	5.73510753525085	5.25423513238453	6.84009343203881	4.58439208862517	5.77845903393125	5.67923616979978	7.63947912931265	7.35025826199072	5.29522332380471	5.51649269468342	4.83112683637932	4.61325090831611	7.25388638223138	3.77479387903756	5.36064120168051	6.22373182489667	5.14445414743724	3.73430373797067	7.4907896374431	6.11012368345041	5.54910269113967	6.43585430743938	5.83157389092304	5.58015738607711	5.35753118681763	7.93245093579076	6.72429845865308	5.24507306332278	8.32076567338531	6.39662956085973
SNORD114-3	5.19526516003615	5.90857740689155	4.83188426192467	3.61500924321176	3.61313012729787	3.44205249127072	3.66302052741399	6.26826722440728	3.86499045591258	3.48019580403213	3.62102928836991	5.87568021009689	7.18520718130718	3.76073392445916	3.23642198946176	4.30675812948661	3.10321944091263	7.31076785835319	3.3087931149613	5.61519123273378	4.01199668891481	5.84210511443288	3.83829554881848	3.61280808186592	4.5892626502357	3.88700146725742	5.41426416494974	3.76736371950258	3.01121373865816	3.77396114569889	3.64668118990119	3.69240222591518	3.52819281191254	3.31967591396042	4.09089602633723	3.5836629180958	3.31302670445433	3.62859918607566	3.50634940043002	4.18554235059437	4.9437146450504	4.05059252108169	6.21493824094047	3.62154943412973	5.12711278174165	6.04538223233243	5.5819560530534	7.21450162466705	6.06909425637812
CSGALNACT1	5.68465063782984	7.94680314948502	6.46300596686092	6.13189482542237	5.91542031243158	4.84418279508498	6.93160027778014	7.66481540705885	4.76792749990948	6.85873765128325	4.36964016671394	7.50180678630578	8.31768042059335	5.57645855674429	6.06696084412318	6.61566483276479	5.7233419715476	8.92375776268402	7.46829632003062	7.02957964712487	5.08688538497232	6.19526795470106	4.75195261562797	6.79717578140941	6.46901498566997	6.03540402155926	5.74415261636123	5.09834349271954	5.34472830637626	4.49898211072228	5.02412609451325	6.97396062381019	4.22004601646179	4.58548673275864	5.92898959056749	4.84878439498106	3.79040538917597	4.18336111407322	4.71592397420772	6.24093614649505	6.04133195815838	6.00564691990407	5.11317452734661	5.21238801874719	4.43572350275091	5.97244592114035	4.80004151934261	7.76150180926704	7.07357523223596
ATP8B2	5.31102399774871	6.67230394498128	6.13570383835133	6.27665936557629	5.71794599872409	5.23372100693901	5.99762571378299	6.71615935166137	5.495641814338	4.95756755747956	5.64144291493089	5.90215122462841	7.09270402925137	5.60212761781968	6.37425997116481	5.70607426251288	6.04921335858637	6.40893044430629	6.08462018140139	6.36334696026056	6.13098586705521	5.87821847194929	5.24303892562363	6.2668025846326	5.69412456687044	5.3085288900283	5.69894054453436	5.22323328603252	5.62712999987088	4.84039693043294	5.25630034181177	5.61906557657529	4.6181764736943	4.86807176433676	5.67783153329961	4.96215276298911	5.03486289877743	4.80737069254386	4.54408353552772	5.51806112381709	6.13008446125068	5.58752266981511	5.77401360255367	4.95520226398375	5.00228964674297	5.57497289931305	5.71611803855966	7.34721556997844	6.00480794750638
EMP3	5.90952517548738	7.66356433605209	8.9177125966773	6.93955625929122	6.33563742722391	6.15554818766219	6.78836380669109	8.47433573362755	6.6743376325954	7.06140645402182	6.03812835798378	6.83977479846343	8.09240769491103	6.76788530787534	8.08282043515229	8.27404215719335	9.53220962760687	8.07005157491209	4.71442915810323	7.20215399315303	7.24793317556881	6.73123803028274	6.50505520262749	6.75024326918902	7.05973033355027	7.39646490648263	7.10925978751249	6.33743050037943	6.95960369172117	5.3714240222535	5.94765129476495	6.71567793808974	4.23394751786353	5.1224264180502	6.7721967925507	5.48202447323764	4.61706494459862	7.42605506101582	3.22390383148459	6.19197994099674	7.82979367581932	7.42096985394384	6.06527675614861	5.27970436975181	7.54921998401137	6.29787137401503	5.33546325148065	8.09600397193048	6.34999615593223
AQP1	7.40434265485492	8.84982861163364	8.53499006991214	6.56168708868923	7.31391880077293	6.73283287560074	6.3786090022403	7.87713900697016	7.39273644727305	5.09984628544868	6.39218392254724	8.21230084947831	9.15433494550304	6.660519202028	7.08578682528352	5.55259408947637	6.63398381343174	9.13709032862529	5.59715349396037	8.01263695542587	7.99485071939879	6.2304017112143	5.94117398691685	5.86537634548601	7.74987713848492	6.46864786728406	6.91422609002285	7.84539398221067	7.08930211952052	7.17091656608187	6.89333151513935	8.61417750247903	6.88882711168017	6.87415826217386	8.06605547011814	7.53988778604549	5.58982098394966	4.37136043772472	6.87417125913381	7.91573061470748	8.0870632169604	6.67221201742581	7.73474027881433	6.98560164947094	5.97644962971817	8.00788252461222	5.43448243757934	8.88179954712729	8.64028891247952
S1PR1	5.60178236970448	7.03726620693743	6.76045139853004	5.86130274782515	6.10174951675753	4.94463943421365	5.84175879852615	6.38312926938332	5.55992051062221	6.26522777564725	5.17642652161712	6.87800939626847	7.882463346694	4.80749782691756	7.22578059693921	4.92474688083195	5.05409995755731	6.93237459838389	4.4983379769485	6.59368756371143	5.694258300017	4.75742683233859	5.44865381114668	5.48039779936728	6.24959871127177	5.48238613476384	5.83126543633062	5.69645724564215	5.62626927001306	5.01523218579048	5.61785994971587	6.56438425506719	5.15249671184504	5.38698465997802	6.09277301707001	5.40946157894908	4.66986365599255	3.93605311300384	4.975431958129	6.07216268472969	6.3795944129568	5.80646313236965	5.98073784368984	5.74792482661878	4.61254357960699	6.46773701967763	4.25014506520024	7.29570034017017	7.21912623015194
MOXD1	6.12093747718219	8.56207961032469	7.0207533592576	6.68535191252905	5.10093921610999	3.83253245386935	6.31763791549909	5.45339947032929	4.80030333379095	5.35278990750119	5.52584054127246	5.77173721215651	6.94703004076984	4.32296444816803	4.92241620684526	4.70766466744864	3.95501596297736	7.32580790969351	4.08083700641108	6.53977453291978	6.01187360146577	4.6826966761649	3.98843511923604	4.58936364938809	4.58439208862517	4.81374422959468	6.8930245098489	4.75706677396199	4.87337914088735	4.45181094919833	3.80491076804663	5.08756851607951	3.84249485286194	3.97249874979409	4.71066709706605	4.48694886248022	3.55079665490088	4.09821219051013	4.51395253400677	4.69287666719381	6.34080094921443	4.46029953081194	6.35642012414856	4.07472671359835	4.1159261590302	5.46926349394801	4.3681916915146	9.46940762305567	5.92600072551561
FN1	7.90356786259385	10.5920389791253	10.288764464868	10.5288866256488	9.2364014542215	7.44237496145419	10.1260439706806	10.9172894235341	8.97250197576227	11.9511606008454	8.41856924141722	9.37998578814275	11.0936078555457	9.23352373732068	8.539482236516	10.3871016191859	10.1655023541919	9.0291216702781	7.31694218989086	8.93345579897236	8.18844130058165	10.2331102273485	8.31033313051325	8.71313526192504	9.13556190844925	10.1030669037589	7.87489121334607	7.91368855846869	8.23428709806042	6.79214543916296	7.08208414369846	8.58874469360521	7.43489242047088	7.20731289782716	8.48390767759203	6.7851088216974	6.92955014163267	7.58331636067498	5.98433644252119	8.31015285976013	10.3964351300423	10.8379623909579	9.3667241210987	6.82863768325948	10.8191428944369	9.8620855615184	7.76271385446801	10.1739437347026	9.94454640052511
EPB41L2	6.3763473323661	7.8384132605181	7.11547374211012	6.63094042763208	6.01408709183239	5.93867871815914	6.22751288367073	7.08466859338855	5.69639585315511	7.19109475380476	6.26552800564998	6.52825517755048	8.16718998247985	5.90222954684322	7.26783906866793	6.9886752884234	6.78129245495697	7.59172415536291	6.26729783049345	6.93431987283668	6.23988816370007	6.18324687493141	6.01855059488605	5.08281052535297	6.21777075711983	7.25002994321873	6.61680298112456	5.72808482463506	5.99417892524522	6.96728870950839	6.27767326007712	6.71581610787221	6.51864870343298	5.80577738755693	6.24787064478084	5.81254968673182	4.61165455932122	6.0219439497891	6.21478771063145	6.1157976898595	6.70152529410649	6.54531916913152	5.93790848616845	5.31135605683769	6.06928974915589	6.14905537422158	6.86618654030068	7.84791926350875	6.67666980684879
MARVELD1	6.98562758274834	8.04688878755507	7.79933407106289	7.6461402929234	7.02913726579184	6.85488634643282	8.09594150316479	8.18533419844416	6.48523389725012	7.94624775244222	6.36953121906311	7.474716247174	8.45126977054176	6.90600030899122	6.94469738487707	7.92327884703854	8.14787225594386	7.90616609087206	6.68972598693114	7.1117923741506	6.91609214527429	8.23097299869893	6.87595568651851	6.08530200410717	7.37387271282622	8.7236456609252	7.45697102621192	6.86337886904302	6.27592825117533	6.83675500784623	6.65065092630883	7.53766953256159	7.99291965142799	5.7356614803944	6.77982363448528	7.48371582079244	6.92676485870171	8.16343132256589	7.27565922974628	6.87608283699945	7.84668111586709	8.25026315381668	6.69066997620144	5.57101788910338	7.88366443465238	6.93621384133026	7.269048784934	8.7172897281329	7.44299685360573
KCNE4	3.76258128891102	4.67798108787775	4.63315399761883	3.93367969680212	4.20872861755104	3.52489186196655	3.97292731539159	4.42917294536525	3.56011708728557	3.64047314420618	3.61141834237619	4.02433012388353	5.3345308612907	3.85580860663286	4.23823560369444	4.16193814970742	3.93289340843183	3.88210425576325	3.60462833000068	3.71579427613362	3.90360894937536	3.3676235282656	3.29830168737996	3.53164326363685	4.17450271534781	4.12068842566817	3.51032416252045	3.79149773233278	3.49999521008031	3.60102886998106	3.41102373902103	3.56285094327814	3.61078442194611	3.57042850364027	3.69423121869938	3.56246095634746	3.5085969946823	3.36582111131236	3.77059516002601	4.0598772120138	3.99578265895573	3.70868027210489	3.76106932715882	3.35984170707611	3.60300799976001	3.97896855455882	3.34043045386548	4.38968891991096	4.15042803355212
COLEC12	5.95777539024742	7.57531921706824	8.01628622464337	6.8803645517494	6.22238269798902	4.54915542032644	6.0424467830149	7.27059137210195	5.24702125192131	4.94208043137889	4.66981914540695	6.61798201161811	8.88751212149867	5.82448135805872	5.78598582111255	7.12907711906684	6.1198458800299	8.3095146379868	10.0722072832579	7.20744912620805	4.74940300886652	6.51498511497935	6.81243292543682	4.7488796863415	6.68373210677132	5.86818381521542	5.65759090442856	4.7011490832656	5.68889752297557	5.92985309971121	5.03666340950857	5.7800941171225	4.57584055405076	4.67853114757765	5.5764645975427	4.56244064171368	4.91479551664269	4.85947246869553	5.03718048783415	6.34110433583254	6.79162215199999	6.05087897820628	6.54094887094404	5.13056094427027	7.23427746107317	6.16845214670494	5.02638047023865	8.46247069211217	7.61680215702378
PARVA	7.45888628830131	7.87653381474764	7.24522592854144	7.0053546370145	6.63640698672608	6.96909934557433	7.30261521854233	7.95560913892797	6.79807433806778	6.45439333237821	6.12794520023654	7.55738794461526	8.51729160753499	6.55450221761824	6.4566582044451	7.16514666369377	7.01825622772227	7.73566043847584	6.86183435476709	6.9304133857846	6.89229018668562	6.27569168028059	6.31028271877637	6.62724930923857	7.0817567847937	7.98345456838327	7.72691328048028	7.53488661712158	6.45755819056266	6.84796180621645	6.68257028508374	6.86572388406828	6.64137827775874	6.665886824679	6.73517574454286	6.68559484724818	5.64090095366177	7.08757963005469	6.40076547646725	6.69544229978993	7.14891880255533	7.15923756662718	5.74939476384504	7.02779714233712	6.73031121716577	7.05669805630262	6.54786956286763	8.11779467852824	6.947074933062
CD200	4.68570561400878	8.00166638993219	6.20704107032415	4.81627092016803	4.73246201974831	4.29925885634479	5.38144377682403	6.60544932020402	5.40243878960911	4.14875718206144	5.89344246579631	6.05838689432785	7.44984764410834	4.50161252339753	5.85726093869906	4.24172333586722	5.0192854488004	5.71333182448091	3.91505938948984	6.2135189188732	6.86532671767709	3.93282076783739	3.88309505849241	5.79203415928119	5.65566492395798	4.94569994775497	4.62535848251117	5.07754031252275	4.56630969711303	5.083386183153	3.88399963696803	5.45682517742066	3.64263281889095	3.85277236002322	4.84999671137368	4.32154444673348	3.81913769764262	3.7433394377331	3.91521116373795	5.77567045456698	5.6671825736252	4.50352577183592	5.41349415307302	3.72998835091827	3.84347439954131	5.74019777606405	3.84244719080306	7.12814960354835	6.52025445289185
ZEB1	4.23400916822655	6.86251861337651	5.26692793822934	4.30284279011622	4.92493501817546	3.75177907301999	4.51590313515821	4.86639170906585	4.31359107247679	3.66898263324161	3.92967595533272	5.06742806619579	7.7081779077395	4.25525622775705	4.44746494397565	4.89914256180226	4.87929321149337	5.78607146354951	3.42920357292525	4.92922255786747	4.22957770082955	4.18860536119248	3.60594378533922	6.84240522759646	4.65775538084221	4.56187447983783	4.71592093738663	4.06609382882264	4.17858504861897	4.08665868623584	3.73359040884338	4.80216277061299	4.03959682005181	3.98278980147345	4.60214033921031	3.93454754024919	3.97558305643414	4.05862784712206	5.00376593740932	5.20162603436794	5.18080718747237	3.92932687684273	4.65813414326994	3.87779718487074	4.65065452218013	5.45498485926125	3.9905052977618	5.69749276761828	5.99798072324984
TMEM158	7.67198163377678	8.29418601524226	7.32832218368385	8.22263437525658	6.88437651859131	4.9564244945985	7.38440227268554	8.2947576647026	5.85651818718189	5.4676613010087	5.20005083436128	7.46511368538871	8.37635141877164	7.12487251106498	5.27489756371591	7.82735743939806	6.48430865663504	6.55628444957496	7.01051686712287	6.25539379546716	6.15628304337692	6.53815252035058	5.24819743031112	8.94634159028389	6.78534304125561	8.11839076218963	7.45414352374161	6.4168181390937	4.59036969014806	4.71923070921502	5.99874304853784	5.99900475551506	4.65020107550401	4.35159149425541	5.98591158437298	5.121183617254	4.65899602093488	6.63172261283841	4.55837612137912	5.86551210162058	8.77480304079906	7.46288319223605	6.4876309855976	6.72296617361339	6.80791712230433	7.58416658537758	5.5604593362459	8.90147724179701	5.70322391971699
ARHGAP24	4.14587287070046	5.23292803375675	4.67569939837276	4.50619783778752	4.48072300707652	4.62451147127053	4.7218572397136	4.88703654100717	4.36908934258545	4.24914225600253	4.46472240577472	4.67693670684457	5.73726508632898	4.1632711488579	4.65256995636985	4.37003755203026	4.31696438583642	4.66289131554147	4.08219852496939	4.57932332730199	4.43407613253113	4.23561588557103	3.85028545801068	4.44631907380402	4.38834033206227	4.46404707044739	4.17670347000949	4.28860626057599	4.16802844526177	4.07327247937427	3.97883843606805	4.42330920240711	4.14687637847348	4.11688589405657	4.44937633176766	3.96259934013283	4.12483484231986	3.89564480621239	4.09126015082231	4.24842876232404	4.40975478120099	4.22687478632055	4.27383563580543	4.07601891994917	5.01136956299788	4.83691808174435	4.15847099776415	5.19362419534022	5.0576069458873
HSD17B6	5.67422788768724	8.10091807240217	5.0068676946045	4.59812801461705	6.56836144178823	3.9581621679434	4.49491369277338	7.5591695180694	5.54417806855928	3.99093269429066	4.39990475846104	5.61285386420251	7.81712907262615	4.12686882922954	3.34083201116258	3.75146815467891	3.85150043782884	6.75321469504112	3.50452635523551	5.30864855905862	4.02535118387834	3.61082193249168	3.45446895314478	4.24222989881478	5.69407391782042	3.98229067595845	6.33540383402809	6.02734685340186	3.40129735901328	3.09183895481909	3.47921018515863	4.26100148655373	3.27381361108114	3.48930181090521	4.76165112572352	3.74369222972886	2.95646389777161	3.62424435895029	3.15603527641594	4.64334752133212	4.55927896260352	3.57447364232657	4.30560141906152	6.85704599289878	3.17557322238314	5.09084932106255	3.12742103100066	8.00494560583206	6.99518814112836
FNDC1	4.46898676275107	5.72086292643706	8.07562768215507	6.89013702875192	6.20245917667176	4.14834628756322	7.01893911079779	8.83321576528645	3.77829263527469	3.55913348168317	4.44739731870731	5.19545812896109	7.73639725915544	5.30557088180917	6.17244956839219	4.46778695151916	5.98440770176473	5.83012610501003	4.5226605282552	4.44408616826048	4.43621535141744	4.16370988478006	3.18434228727465	4.0618023907205	3.64639826437341	5.11698757457315	3.42163941995118	3.74433331586967	4.04379557667106	3.24348641220021	3.50989992096886	3.58636732275805	3.52433298408885	3.00954071111306	4.30709694000141	3.09547387670435	3.41830927506229	4.04438511188008	3.4247278371321	3.84748763959631	6.69922336621174	5.78565892904665	5.58410925317503	3.33100530272773	5.59088793270971	5.95418998726185	4.52286248914506	8.40458156163927	6.06114816739609
ACTC1	6.6498549529522	10.7916836610619	8.17279994523584	6.7081555810035	7.64038486701848	5.16177787475974	4.54947393244242	8.39612636064217	6.37851057287186	4.57203982273779	4.89846079596629	8.83548227306732	11.7207494698572	5.33568278506797	5.5223440454711	5.4329359811051	5.23263642630974	6.79577217471547	4.7870903942895	8.50831140340618	4.89674357621124	4.60704694368173	4.86132888217765	5.18529867779726	8.87820401548858	5.39526194669395	6.27253631588878	8.88571155472708	4.80233822663801	5.0033162383984	4.80457291845661	5.52371766932816	4.93854707233608	4.98250442422819	7.91237606605786	4.96026165412507	4.9016274000257	4.98802921943886	4.70346495814571	8.65737292279667	6.387279193045	4.97936356830129	6.50786184596495	4.41110080831732	4.70973203783381	7.2972315960222	4.78576146290912	8.83919690476972	9.27080693729796
CTGF	9.77031024766236	10.8326873359642	9.55755608653164	7.66129062081463	9.11237917447259	6.42814699046918	9.85408875819994	11.2786244198255	8.92256890817917	8.63093421316317	6.98306379261593	10.4633680407805	11.2785248657059	9.18200926498093	7.15640816476395	10.06449991897	8.9999840390962	9.67684430878646	7.52741582448805	9.75047346333772	7.18852104965971	7.80756855046578	6.72745271059132	7.0753166720794	10.6453493727905	9.1277620838767	9.97215114499845	8.73740094914158	6.03689156055903	6.13272921462961	6.44614686436328	6.47115968477726	6.08903337195464	6.68881516941962	8.37325417045517	6.26209787926259	4.30434551452642	7.43913024095131	7.79001382816403	9.71015837666866	8.96254770468137	7.59328486478531	8.55645059624687	7.80719270465231	7.73541042285718	9.36146659121364	6.22733087156248	11.407008551895	9.07023542019755
LGALS1	8.50864511332054	10.4335208945647	10.9433384663242	11.1789211206274	10.652446196654	8.81758845524926	11.0403020784546	11.5542306230146	9.11820248477982	11.0140514276617	8.36777343958553	9.75022585837073	10.4574631278951	9.8958402440515	9.62287389712804	11.0830349127554	11.4485387905325	10.0019122862748	6.65036926182652	9.11725016114318	9.34337284493184	9.37028876504167	8.33644961817818	8.73174819055963	9.31251028702818	11.6999593804154	9.27408615986776	9.37621050094942	8.3507113184909	7.63404399490982	8.00549412177035	8.63305260454143	7.11820643373054	8.09422975909366	9.33162517246038	8.19548372366366	6.46912767517781	9.72700891711759	6.80743124999793	9.07760583446299	10.0252130781901	10.4933567379612	9.07923432046726	8.06614188783952	10.8205239067436	9.30000809052779	10.1156592024478	10.4235266134649	9.7509467429903
CCL11	7.36542781839088	8.4621798749752	7.65450177223366	8.44692508564465	6.65099758458133	5.3855981601965	7.77727947121542	7.77855813343204	8.34313460984171	4.43864324175886	6.4518362673544	8.19701222542715	7.92243130557453	6.82402141353168	4.48000889983451	7.21370221140566	5.05199279735322	4.89917843895329	4.16403344663944	6.1734469528442	7.95534745372867	7.18028751593532	4.75102988730776	6.87617173490399	5.96423035793017	5.91431156726378	5.32466429703069	5.28123318048045	7.10674212375331	4.18044543707695	4.22827198087228	6.69963082602328	4.39844390472584	4.3297580207946	5.21021481494597	4.89990852350844	4.49846325055007	4.37861892763438	4.86075663139878	6.9649691235199	9.20181620121188	4.58796342026616	7.02683798219708	5.19648056399397	5.85039589227164	6.96434764064759	4.72543829290271	8.18167985148455	5.74136339544364
ADCY4	6.41828891777365	6.93088537135924	6.74372480441184	6.20497293406769	5.87019663353167	5.75341168047265	6.0736090373072	6.69544971521549	6.34918033358465	5.5773735313434	5.70443900492062	6.51998144974552	7.15322944411098	5.80023199757298	6.35466066149463	5.82714618647917	6.14488626930134	7.10622155221983	5.90234316672202	6.25116578378734	6.96169716174346	6.47802404432698	5.80132673054067	5.86394654404733	6.34230842850807	5.96599106549196	5.8547598491541	6.02491590442893	5.8902719800067	5.97690635661108	5.94975053522256	6.59131158717042	6.06947408463632	5.9990426393485	6.38955401830622	6.07488795198049	5.9186750839342	5.82337690263195	5.92261174691472	6.32703416052972	6.78905994525834	5.97132221906269	6.1383574935544	5.95169140287941	5.32467115585549	6.46762063007058	5.76654509545116	7.49687873783648	6.43454812967945
ALPK2	3.65230236289616	4.9154451236823	4.73010175569061	4.16721819824081	3.25328104269895	3.16928202808458	4.60039229254875	6.89563023735786	3.57814219042401	3.2114540018953	3.4417228033335	4.44200503426285	5.4057547656179	4.18973107993261	4.23571599819829	3.8322255745854	3.69110213498338	3.46866970484873	3.16727311824497	4.16514569516049	3.58201672080273	4.30518803825334	3.32303060031517	3.17415668481449	3.9473147931718	3.60189430382049	3.58383477465334	3.17864685477067	3.59507249320402	3.3255362916661	3.35270353956366	3.55662344825109	3.19906194879366	3.33652625219002	3.75266011540981	3.20751061044467	3.45592747153029	3.31111464467003	3.26137022747529	3.23177793390761	5.33164991210379	3.59748431265866	3.6691600423078	3.43310694378621	4.41040185540642	3.22606211109935	3.90514797854245	4.84204992384175	3.54355355556036
RBMS3	5.26965333590381	7.13015429084686	6.01605611955355	5.26380673554713	5.15469500557145	5.30213063275483	6.35529748116829	6.59988308720958	4.45823149268952	5.09106604067688	4.68814981890244	6.9575818554488	7.54553069246435	4.34633263656119	7.78524614726929	4.9278189794705	4.29079252594201	6.39627828389238	4.17524837093728	5.10619537981233	5.27236375035934	4.79604701395996	3.83500063860503	4.21712502493688	5.65986072788874	5.97213800481855	6.64014986822848	4.79396044086549	4.03439949158298	5.06718122906105	4.02680899613709	7.10258389707327	4.3490180511894	4.78863042573298	5.53686142599944	4.08478965139541	3.81027483749655	4.30543990748306	4.20670920152266	5.60270560877691	4.88931802287184	7.00027202519396	4.54997729765117	4.53216742378228	5.72102156106829	5.02777010452386	5.38975092187289	7.54091934688879	5.58284437846589
ANTXR2	7.69664541984178	9.59830681187269	8.14885197410766	7.57131254653813	7.23179398321626	6.40265893754635	7.25212419977531	8.39006094191212	8.17307100709897	6.28027488570391	6.2648116119057	8.51287768675812	9.57918484085684	6.69727559620448	6.96510375999572	7.87731599642262	8.65558375637197	8.86952241602019	7.61298813777454	7.875275811781	6.14402167780602	7.00565874922308	5.66118753265475	6.33868471276399	7.53477369606634	8.30753377501486	7.89368325372203	7.03122245786426	6.8524276031055	7.58447844952963	6.97983478774827	7.24468947235278	7.90986860036007	7.43166286565021	7.36357811274155	6.95843363358312	5.07467998598227	6.88877635510505	7.40135824682157	8.09978225679427	7.60888485704401	7.08997129444568	6.95635706299825	6.912781176275	8.18254337786874	7.29198548378186	6.09170849003615	9.44422549536026	8.45763127351277
CSRP1	8.42002347701763	10.9102615113525	9.96773396664226	9.06518383747958	9.25444685059544	8.57094015829755	8.72327854643959	10.0497619223365	8.36533435297722	7.84870677860877	7.65236149829333	9.64127169827519	10.962192159036	8.60762676559849	8.80526711614176	8.77097339714026	8.89493183074437	9.6069047898693	9.66387422454367	9.74786385923893	8.17554856573052	7.78778671931101	8.03466655506785	7.34918593509528	10.1555885778692	8.85140801719212	9.99212059523158	10.2718321965334	8.22568667242122	8.33715563198168	8.33595448288952	8.55063247817318	8.49577151176604	8.83535859565794	9.11907583043988	8.54699766563612	7.9499219954251	8.77943518379314	8.53494879350329	9.40215920516714	9.01546619203738	8.50311562718716	9.21749549073386	8.36503178034485	7.3268341851934	8.94186208028632	7.40058475270104	11.5204279460976	10.1261513436445
LTBP1	7.04363211091332	8.88090084815261	7.31380732528127	7.483290375966	7.14550360769775	5.08360547457327	6.63239982747146	8.1452789877269	7.38085185329389	5.93680623292396	7.17955358061858	7.90063284618363	8.61835545194906	6.91806074736812	5.82715472476301	8.06746672591779	9.04643284118427	8.1240919271489	5.33032085399713	7.99852216287583	7.02807526079486	6.63039695678914	6.44437787990919	6.1710419599632	7.18455059416165	6.76441332557822	7.89427973756818	6.71066845942834	5.86447232530383	6.58139645263372	6.20839575564549	7.88340694976119	7.56601028005609	5.86263830665226	7.14319289069236	6.01630475984241	7.33466084683791	6.58245756180878	6.45626197329442	8.02302875946477	6.73435427464085	6.81243537350363	6.63132193936685	6.71169347907578	8.73410424312918	6.98095644944225	7.49950993759125	8.39648093969374	7.67460256619245
TSHZ3	5.58645141300171	7.42064745857407	6.06598954421129	5.61568854584011	5.37625411225143	5.00352881160547	6.39073764884893	6.83659512831739	4.61124744677101	6.01624574295896	5.13892523752169	6.00239802997261	7.97200380890298	4.68063352334632	4.3248681333407	6.17717114525412	4.9802430734862	6.69082752036652	5.33912828196114	5.76551585229667	4.75339721465416	5.27882109218081	4.58112481794671	5.31015312327498	5.53920038194847	6.43141220227362	6.38215578004803	5.02362996265617	4.27897104859028	4.46468053341624	4.17247124741269	5.55319610694333	4.01455672131224	4.62302678368712	4.98270895483758	4.54115764131306	4.56774504117586	5.56367495143376	5.0054555401143	5.37973363519828	6.28087413758894	4.44134176394122	4.85501766007958	4.94096397785988	6.71096031671363	5.58644445091052	5.82069318741334	7.53817634904604	5.89500057488386
PCDH18	5.68334237849192	7.12514903496518	5.55656910528117	5.63429447177835	6.41317427269276	5.41829539899089	5.74854017840233	5.86036486392821	5.1095228244027	4.17862562997988	5.3164740963754	5.83724140980367	6.70958975681895	5.16662607453562	4.7457350171933	6.30500062783506	5.24200853585207	6.37742631076944	4.8242751505012	5.37083159366	5.87842540081751	5.73054646379904	4.45042955173966	7.29161053820682	5.50696517349344	6.10891833215085	7.17566219458937	6.02977002149413	5.19987451642789	5.28252579854079	5.11583297129391	6.17964941308167	4.89958895065814	4.91071324711224	5.91619986800649	5.22255156619254	5.10485054226727	6.15964871773348	4.97210438493743	6.14272426627065	5.73296586574469	4.7825890952445	5.53051989946182	6.2020215927861	5.59627002869519	6.56296661151161	5.17918089753308	7.81465380124572	6.56766235608775
LOXL1	7.05041608211981	7.77871883075508	8.02750772248931	7.56362106833175	8.07357748592252	6.67182646319154	7.54989367353221	8.76632246143065	6.32403438207775	7.32931917913819	5.518504480203	8.28102329931694	8.11998039882951	6.22487123233891	7.00678643406333	7.68667964225602	6.74977226884932	7.27512897962817	6.53589159822515	7.14297116544677	8.00381063293045	6.23974398118745	4.9189312114893	7.0832866049772	5.49768284357567	7.3315455831426	8.52558773310522	7.7856974330246	6.32385801660248	8.60960246566865	8.68951070764176	7.81701575303179	7.48426547331015	7.73149981757654	6.64023680188518	7.47698287074446	5.7327051462442	5.29205216605381	4.87029687811975	7.02242249286281	8.62614206528576	7.22229821613752	6.75565633008602	8.27298650485521	5.9001732549803	7.74368173143508	5.03018242191401	8.8480755512757	7.69024520135096
RAB23	7.31080012604237	9.32381667231227	7.29398383937968	6.81932956227588	7.11322045227728	6.0011979600441	7.3425715060909	7.64081865628374	7.28577069141633	7.48343313008527	6.58130112882892	8.01721108657683	9.41692821869356	6.9796249030055	6.12514156910547	7.46751870493685	7.39437621172082	7.82066789362845	6.28964032236847	7.18069957295272	5.72487305043005	6.44803456227991	5.48128925442317	8.3714685847185	7.19225640265987	7.20822924797883	7.03952737149325	6.63484142668697	6.24089568880784	5.54397254989099	6.34647484870989	6.63592465276866	6.08810858797395	6.11849800029644	6.85309004275719	5.89803908510955	5.74793186482375	6.21819118633329	5.95112287558301	6.80333928349256	6.71289826687079	7.3795170603051	6.4876555314855	6.1722032105912	6.52885769471453	7.43518352176978	6.93741246830104	8.72424925584832	8.46026692902876
PLXDC1	4.79161620041441	6.30662030364331	5.68824572683328	5.41451242040889	5.06228157269141	4.71132986312254	6.83001004019236	7.46575402716602	4.65420699055719	4.2605538634642	4.48584201983505	5.01480847304787	6.04103955818119	5.37748797343203	5.47508220532909	6.18263099492886	6.05166577793223	5.20600700447692	4.75225355277456	5.05619957422353	5.23015096430109	6.54911694199862	4.65019723157648	5.21819129344709	4.88958107319744	6.66937433903104	5.12600970293131	4.81399564230277	5.47467774313311	4.44276119292692	4.3888008965201	5.62588422835321	4.45239289015998	4.69306545522087	5.01995198019451	4.30557424471908	4.29265466039968	4.26797127784019	4.03644302794967	5.16687606055587	7.21724764837972	5.17230588566092	4.77165205019166	4.11386659245944	5.27616384058892	6.01375082862088	4.55020372588129	6.37801008948497	6.36697273018232
ACVRL1	4.86652747273128	4.91661343654369	5.33365226765577	4.98334020802753	4.57842155882302	4.90293863829439	4.82055325087074	5.10503320804321	4.90533776867211	4.42281558583109	4.87798351054112	5.39480630074273	5.33464679027057	4.94173977289646	5.10128532493209	4.88955848599462	4.99000800962884	5.43876361698104	4.46422931932407	5.46322839946739	4.99865695981337	5.45031574717621	4.96175600555109	4.43953102928021	5.21044827842744	5.04059553747796	5.11779487855508	4.9779251961391	4.78554160125865	4.86070035015747	4.88525796516765	5.00973142864574	4.36898342798248	4.72792942704937	5.04806911515246	4.81550371928823	4.72857109814627	4.55895812137981	4.68958030397773	4.63110242730973	5.46262701896461	4.5325397172648	5.32663225858789	4.80695517186819	4.94251916247527	5.30390923285275	4.81782333319329	5.48724589651389	5.42293747406616
TNC	6.06769686233353	8.24275017830043	8.17636747877998	7.73961436604246	6.65185812474231	7.46572627885826	6.28519049405048	9.22340094093047	5.26201105408157	4.66105727044394	4.95770855970324	9.04285109947032	8.94775057793906	8.07634421778747	8.28278002492998	9.02633711173448	10.1401491650323	8.27589844095988	6.08318100980193	8.97070059956846	6.2379747052299	9.50857241235266	4.98449858970951	7.40413405688669	6.84903285158966	7.50246732872638	7.58411131402308	5.84775177166439	5.73530770836723	3.57368135040647	4.48337127125838	6.30199451547336	4.50139787256486	4.81821601242222	7.60223342948919	3.87316229033727	3.7991057708473	8.48634915715064	3.36896556472767	6.91243207139792	7.49997287408673	8.74575686520572	6.4476114127132	5.01834936270337	6.83968002364608	7.04822249996513	8.70130775115834	9.70456767958353	6.02334663840922
SYNPO2	5.3571800913663	7.97810372700621	5.2804647510114	4.85630231218357	6.0081029227927	4.74069506928141	3.92694916912804	5.496951344132	4.60328180411873	3.82116324600215	4.07693488608193	7.18489804138975	8.74292406287088	4.08444928107019	4.81606509799977	3.97418067542367	3.6217859197668	5.57276513462022	4.12850413374767	7.48063624792699	4.15799474483638	3.87976003762548	3.87007704981517	3.56699386217676	6.77003538669794	3.86109340812684	5.28412344562078	4.92286843305697	4.23039027713579	3.81994402432902	3.62724023388909	5.15584344738638	4.02509196225284	4.04843144741605	4.80868743195333	3.80360368333532	4.00250982422232	3.32645662341026	4.03321058434855	6.81702081198051	4.42830862438828	4.46783648923598	6.34197012455645	3.97534012766116	3.80575417802476	5.50627083955267	3.9778778020171	7.14048504005762	7.64465175507439
AXL	7.02473673070922	7.49646504098779	6.36265084508824	7.0210218173828	6.57069965305559	5.95110586565915	6.78270212915881	7.46024636497759	6.47863215473768	7.61054812461053	6.03866463299841	7.07896087669926	6.85547037878706	6.30190879102028	6.1428769426746	7.77663955656919	7.76484540430047	6.87129321309037	5.36759857194893	7.2563993970163	6.58499718283933	8.81878773957456	6.0681240520835	5.58224444834985	6.67013654103831	7.99370164609546	6.42357352355449	6.40507112203492	6.70752944324625	6.09341431890665	5.46561459960042	6.29552614931901	5.78435190487342	5.80030695068088	6.40306740636265	5.45670240083177	5.77146366020884	6.08285869127685	5.74286428139969	6.48436713931643	6.66235795073828	6.43246640774052	6.21063224064174	5.66761628731517	6.61533498143887	6.63351107956883	5.66863288564071	7.6716993892753	7.14773319618303
DPT	3.65478704261001	4.32096554972095	4.64226614273663	4.07181390400951	3.633545488234	3.37861951134739	4.58555898916765	7.71114537605607	3.8099324609451	3.22646744658018	3.43046487846803	3.36170487694437	6.54128266791648	4.06993810268273	4.51997950366012	3.53435336764523	4.02444643420413	6.60478815409411	4.25678158113451	3.88497309723663	3.76878703081619	3.92459665427422	3.51155615350161	3.54652686118027	4.45685529900835	3.55131757597563	5.06660188011317	3.82894530380408	3.45922544062061	3.77137387691146	3.34840517280653	3.82022821395841	3.21566487191144	3.36301533749512	3.45328828901886	3.45952676058137	3.62606698767269	3.36579790409522	3.50871970633618	3.69344991428744	5.02241654662069	4.30035156794388	4.65122434448804	3.48259985368637	4.87870622296421	3.51837925366283	3.81357519132955	6.69638392560009	4.90380182277286
COL4A1	9.03441395277465	10.552318001653	10.1133198690441	9.95832239959958	10.0932191181844	8.69315639201079	10.5218505661629	10.213812404628	9.28649466565053	9.41345284351626	8.74051724916704	9.47916707004444	10.4873551204388	9.48430075622152	9.24523574372279	9.91041237000002	10.5509213040335	8.91088695811924	8.28549666560294	9.37329048707153	9.22782536826945	10.4232070540219	9.08285056018528	10.1830410564275	9.79219909885422	10.3895638812261	9.3418284443433	9.55251358095255	9.65493131348159	8.79015587339909	8.44468252064851	9.86696164948104	8.57873100776553	8.7827174082992	9.6737529183521	8.4535745999553	7.62716590252579	8.93125405635113	7.4793756558852	9.77172376162394	10.4396672768038	8.90156988782611	9.13959828171005	8.0541529289981	8.85770713448772	10.0956766502788	8.90015505338114	10.3813083871004	9.58757058246537
PMP22	8.7303280955791	9.63572356841328	9.02795512541663	8.94258022200587	8.03511190215482	6.62243311917593	8.78072938704962	9.86265542488287	8.01059614218776	8.5272360513983	7.79649783813631	9.4691987153201	10.540925831917	7.74692259620511	7.71344420827397	8.9051945480871	8.01477514043012	10.7059113238621	6.22856742651408	9.02498820426861	7.86780155757844	7.90911804162031	7.58651550749127	7.04578068792135	8.75570716571403	9.45676166726617	8.72892750227902	7.72178281831586	7.2705668601281	6.00735045752265	6.23907966822976	8.2996352530153	5.31400445464914	5.93802220342059	8.26300045826732	6.28475637986875	7.00731820700558	6.36907324409273	6.27130477717312	7.6712557552026	8.91061313949649	8.8543897627995	7.98728739066294	7.20587632545519	7.64695465819279	9.47148534778828	7.39824459804713	10.3254055763538	8.87347851337143
DPYSL3	6.14791493152314	8.67589470080015	8.02316510780554	7.05971827740477	6.48914145974056	4.58301626243004	6.32475679122647	8.25334547810107	5.39474658795578	5.1344143992589	7.93586817535426	7.74619943737679	9.12166567447059	5.17386182939509	5.3089867797964	5.8562495099148	5.22578877885497	7.15018345033092	4.71268029344849	7.30311774107594	5.37549674225724	5.25325973554782	4.40703213691189	6.92539909045671	6.84234451734042	6.35841627518847	6.76633392568158	5.61409154989652	4.36849092771796	4.28761700502698	6.50537868201387	5.61637099262663	5.64052797251163	6.09590574758817	5.51108032144101	5.07789465358229	4.18978142856172	6.09122068113342	4.61840551508802	6.55235628690521	7.2130312922497	7.03113178345763	6.34650584403218	4.75914885311206	5.75710923819309	6.62261993116111	6.55063189064887	8.62695434622423	7.46922517427204
PPP1R14A	3.39238642516902	6.4829064175813	4.82637558128644	4.34251950504513	5.40621760068323	3.07814251820194	3.82481441095023	4.33928720183926	3.54324362316102	3.02078924926144	2.62650420001546	5.41215103002648	7.25134203634143	4.72649570063615	3.37783820185412	4.08004965354426	3.71923933886435	5.3656347618688	3.31928461165793	4.7215825965271	3.57585788010458	4.91777771595039	3.39537973509779	3.73142937871344	5.06284282703242	4.53757495926071	4.94473727104582	6.69205468752232	3.69549142989715	3.5094182292104	3.2088650583458	4.18336003248392	3.68649445628232	3.58043002814057	3.77878299648074	4.36606917286082	3.37249053289178	3.61427953910652	3.51193384009926	5.38672891601666	3.99099246688215	4.19737402848744	4.17588317299774	3.63281947189758	3.64074180430362	3.55034203474464	3.50339740418741	5.52130010148624	4.39843261081293
PLSCR4	7.09734622006031	8.06939892848447	6.85216575439154	6.77146895191397	5.57034234399922	6.36832254896313	7.8734388768647	7.71189515658411	5.29341396231403	6.33180274646814	5.74304127268109	6.73529080941608	8.92475499676265	4.9205457963502	5.54157662629258	5.53727694929762	5.40068201242222	7.97511562039814	3.86049450538363	7.47973367739914	5.27919502808975	4.36254532075353	6.89856864138984	5.90042938355342	5.70146628643154	6.84473073029207	6.280377406826	5.549826301478	7.62000793954074	5.05432287069682	4.06325439413977	6.04949570955055	5.47629940132871	5.27451327757121	5.62066091292703	4.75441243669502	4.19684002141133	3.62847746038454	5.31447183426823	5.90327836699844	6.30849242271876	7.31432844290213	6.21461435338236	4.54392123651941	5.05415998653507	6.33204949581219	4.96740496546401	8.62621709105009	7.66786553218733
TIMP1	9.96831025648236	11.1920215253975	11.7136621156527	11.5991554195956	10.2273723482373	9.66729616419309	10.6037404837705	11.1762988824272	9.2810332208145	10.9409965443169	9.49578767122435	11.1772010048054	11.3008325130745	9.72604771520724	10.2881324168287	11.1723694315297	10.934589901802	10.9362693581993	8.3650583840989	10.6011411171582	10.6539499200986	11.5945745319904	9.39760924652452	10.0804467294982	9.92239246204073	11.041430945829	10.1103407311494	10.3326977218952	9.3415588843814	10.0430329506429	9.56305126670206	9.73050596838099	9.672302720248	9.54019520204027	10.3041898786616	9.6917455249231	9.30998607194334	9.63859472282932	9.16158541076756	10.1820242307099	10.9313129320876	10.2904977068503	10.3730098289792	8.53080875357221	9.90690621190081	10.3722934567771	9.63854604696194	10.2924788984356	9.72344646674977
TMEM200A	5.66775684564835	7.86274177466007	6.86529160108901	7.37176802135962	5.58467992208154	4.01684763748824	5.53626028086934	7.07629623287278	3.97363914826428	8.26079153882431	3.497051126855	5.84042572329551	8.02349409131293	4.10624141977232	4.85190769262039	5.53739529748159	5.00167347433836	6.95176163507222	5.80715544916513	4.78645480788988	4.54185737044703	5.79473474306379	4.41799124558191	6.24989331322978	4.7160608216979	6.28575845128321	7.20265372342534	6.91512860194251	5.31917790358211	4.30606558977076	3.99917136913523	4.76450993048601	3.18117429875527	3.54800741074418	5.65227181169107	4.44806000917822	3.67368014971635	4.59381002049139	3.67067875449602	4.72298724543136	5.96544865763229	7.83521083552726	5.51695269379443	4.11632329445539	4.62056030854959	6.62400874247493	3.85323817063892	7.31996901203368	5.34142570354713
MITF	5.52822605872452	8.1793228847467	7.72267106036533	6.28709962540032	5.68372595256419	5.77691885584796	6.01675400374536	7.27049796139789	6.02386762653229	5.77715499284729	5.23252072504755	7.30803638331053	7.78893003629682	4.71787779163206	5.95224761087808	5.62610428390876	7.34836458201179	7.42919316770083	4.96753856556555	5.98227602264827	6.0714056586322	5.24779514726498	5.09899442598232	4.21235801705424	5.82112000796364	5.85726270486361	6.44374589290439	5.27986232153219	6.00618868143772	6.41876949777817	5.57029244221616	5.50762070563926	3.68651589075802	5.37290963807365	7.22607343078342	6.5276341205011	4.2032618785621	4.98682318357202	3.85497062845807	6.09747521508763	6.17398452081751	4.94372264565331	4.9815679842263	5.82756911619596	4.88007638576878	5.81662841194552	5.14714019084205	8.36959814829696	7.14156348139328
SYNM	7.50632921578121	11.3178836415344	8.37996008345936	7.8113786866587	9.09822085465901	5.96151928388343	6.92673505316949	8.57209489888007	6.82410302933278	5.49013477737646	5.35748117612994	8.74125060878562	11.8194535085065	6.31253959743546	6.71067765384185	5.80455866820336	5.15633298632389	9.30949101302721	6.8788861890401	10.0844063648109	5.02307533543273	5.73737532917135	4.38720048283658	7.4192792946059	10.0529085784367	5.83195104866596	9.15101713039445	9.35027952925316	6.4200276982073	4.7066868877458	5.24781651382589	7.24826594375679	4.6242992717047	5.83442887996569	8.85988453568874	4.82113281650078	4.53281332492063	4.29310878177156	4.24060472102256	9.10676877378282	6.85764212454015	5.54691760614698	8.17114379724745	4.67027000635897	4.9421758085298	8.5083101202768	5.07611327211675	10.3539468215342	10.3779319263172
SGCD	3.86295539728375	4.5686184712307	4.18139856898278	4.06130498998859	4.08737846390521	3.83084012475034	4.08835030847362	5.03149731549025	3.96920906494098	3.92858124795038	3.91080080194833	4.00402139409612	4.86524367820006	3.91431911266143	3.8985233222461	4.05068623666191	4.07610413789796	4.09891886110618	4.02492026444184	4.14865989712203	4.10993872202404	4.22943535654221	3.72982397626506	4.46210665372861	4.03258562898026	4.03159170480156	4.06597004361699	4.01132170117567	3.74203962245196	3.95362659064932	3.70102798695631	3.88309971405336	3.83556786222909	3.85497819590952	4.10944353349216	3.84040498729625	4.00588405793745	3.89143405014381	3.83649965707673	4.02082600187854	4.4235101087828	3.80683755317743	4.15217694941845	3.89793629866694	4.27317745125408	4.30716814267646	4.12178956719453	4.97315808585009	4.58648162720132
ARMCX1	5.90039083626765	8.24742916738086	6.19401572639481	6.12972873126195	6.3090816422908	4.25558088641303	6.0629414388699	7.05308486363359	5.78512738366347	5.01998820728397	4.85481311119867	7.12224695802272	8.71907842642639	8.74388073795838	6.93141747772291	5.91011703855755	8.53469131634931	8.36523149356303	4.47772890045296	7.49355242360416	5.18650767120105	7.35488522067954	5.75674299673055	4.97380947500741	6.83577826344801	6.25721077576545	7.10653453683601	6.50264426315393	7.00951173524371	5.74462578650089	4.76852218191108	6.43964944920275	9.9044045866751	6.86890040433854	7.29881103279992	5.71522467312111	8.80030605124606	4.00538168019312	7.29811634921587	6.12599714254678	7.01740961505411	7.46737456512806	8.80643462014317	6.93478824608535	5.54052054790366	6.25492779703974	4.67262235953336	8.56797417609001	7.63736779175163
GLIPR1	6.48973280520704	7.87982886885829	6.51114709284679	5.82140479308713	5.76543807563453	5.54595240959598	6.88090545432291	6.90210527578969	5.80759738678834	7.24300730307191	4.91035347575526	6.80671364901482	7.78241097212727	7.07896486172691	7.16159217778301	6.95211745780944	6.2298224417698	7.36549954248143	4.62236233870566	7.00612605141864	5.06835586278875	6.69520097733074	4.75114096885457	4.70563274806323	5.42240375308768	8.24298795885833	6.54319719323067	5.12706758171163	5.52024561582157	5.44394134943045	4.90667642873013	6.54869077827445	5.08735928033668	5.00477465537268	5.14861659774374	5.68026610228968	4.80906575852021	5.47419356146888	5.12297191052137	5.99072760248576	5.96715839848043	6.78787217054622	5.28481264713782	5.28136343169481	6.52336014431537	5.32764735564343	5.17769157426011	8.71317622599584	6.52682094107437
SORBS1	6.22673505785297	9.02781416877524	6.63606737818526	5.90572561193748	6.54451852914805	4.43552658089295	4.69270935347202	6.24161656069591	5.37865317530558	4.28816305647158	5.03285764261544	7.77405813240429	9.46083186769134	4.91607216887546	4.6225861060765	4.93338312293069	4.78060186283093	6.97260470830424	4.94475967742738	7.4387125890299	5.35516294569256	4.84220862066369	4.79360155993471	6.02292512399443	7.21269217216011	4.99986502402082	6.67095129359527	6.13557769688529	4.38703916787784	5.19254624076692	4.39072437590641	5.39220457428154	4.45393152534279	4.65771473288354	5.87670802995189	4.63175018139949	4.52632326393243	4.65685880410099	4.70233841963965	6.82342569430725	5.92891737998226	5.31692282517576	6.21398789333514	5.36741910770507	4.93120475869702	6.09073478265222	4.77358370035647	7.31516156509037	7.38706702035087
HSPB6	4.22050015977089	6.78908865317216	5.08615866289527	4.06933318032718	4.65544657932555	3.90162075050107	3.74064962051058	4.54827558905031	4.34128273953095	3.79666345175438	3.96722942144473	5.37769733198995	7.58724767306167	4.19486409973179	4.10093601713818	3.91267653712406	3.88725334060263	5.93736876949828	4.06821673492555	5.7446491869585	4.45563785818743	4.12716142508175	3.43745850428762	3.72980122192288	5.16812944466407	3.66423875586681	4.80731426617081	4.71127899954196	3.81689143386832	3.90826874519841	3.8773385223356	4.30456889241704	3.57510494163848	4.03219328375289	4.81121067875845	3.83830149496866	4.12884677593971	3.6167658369548	3.83834644175259	4.83280284142682	4.22264521910486	3.85199210646599	4.97339517578947	3.90591345067373	3.63386231847108	4.67207085733113	3.66644002932507	6.31922749947067	5.56552346296121
CYR61	9.77235711699783	10.7851650160158	9.28165954751754	8.15763513267193	9.23236885923461	7.00069275686614	9.62066490565515	10.7285516188925	9.52330748539151	9.39808817040267	7.19682645722216	10.2859791648788	11.0989719992406	9.13669640525239	7.61113355068645	10.0416156002616	8.60387082454487	9.95969414533261	7.30398062707141	9.98236395335115	8.13401692696431	7.85850201644392	6.12249055713539	6.50195288583746	10.1850554895495	8.65919052149871	10.3739081207806	8.7062692021415	6.36353971544364	6.12912044508703	6.37085770279871	7.52501493336799	5.25549431466821	6.0956390132262	7.7041994389461	6.63993721191026	5.1048173379844	6.91064801039117	7.23304451562998	9.29190290974271	9.54040773873493	7.19861403103255	8.48900902200168	7.92469114192182	7.31241230578761	9.18242102432645	6.25045993380967	11.3760899911948	10.2848835102762
CCDC3	7.31957510067937	7.61840952405129	7.99289940163437	6.96965021016383	7.39335266258165	8.08197560530491	6.79040289074647	8.44885114497964	6.37754047030634	5.49523825275067	6.67177895453369	7.62936483085339	8.25112493604212	7.07537476788786	6.78696695991321	6.73731831816857	6.07165229805045	7.95142086867947	6.60547468721201	8.35239475985801	7.03894758797313	6.62494300592381	6.44619197503934	8.31180735957394	7.11655576589695	7.085074447683	7.34436484062776	7.145292284435	6.23791973929412	6.45922335010258	6.86636974261417	8.31694217213719	6.42435886098976	6.85311961673228	7.48701259638708	6.96381831526153	6.34986474267144	6.46793752150691	6.23351860255651	7.15093955800924	6.98916750714845	7.14392417881694	7.43829604333067	6.92918551615043	6.51452316955426	7.25966909656952	7.2795036989237	8.34673389038941	7.60748171790669
ITGA5	7.25684754445594	8.92740318499585	8.65661413305647	8.69796648091031	7.44713533101082	7.66523189007753	7.77464288720867	8.79860642603168	7.14112716125867	8.02984118497426	7.31974849854064	8.53075725708651	9.65466562915618	7.81278386494075	7.04062416220039	7.92516661718297	8.10217045105084	7.90207336263113	6.96648034079845	8.2358757915038	7.35338396378028	7.62164406786016	7.69975407410367	6.89505727077738	7.96850703835695	7.98813592344876	7.31817691729109	7.53437903866022	7.31427897609689	7.04094392249591	7.05678875938688	7.10104132019746	6.57080872541487	7.06848997286597	7.88950763935222	6.8681738527277	6.83968262155127	7.03778077320067	6.54421559490439	7.42449211823083	8.22689441245643	8.01854326432409	7.36026472085129	6.40768082988844	7.53011603416348	7.49496278708856	7.19248508140405	8.25055003733949	8.35018361051228
PHLDB1	6.0623067609556	5.9718791428008	6.61017796131456	6.32234316426713	5.68639527576664	5.91660131114454	5.97459327034242	6.59078755344753	6.19172700030207	5.87567232364411	5.9970577364558	6.31304843473888	6.57734170540478	5.77837611982008	5.57604999431362	6.11284619188868	5.71807561778535	6.18009310840141	5.82977967834875	6.16536423839931	5.71661466202407	6.26184660083346	5.67959495380779	5.46774290889765	5.83813211598824	5.98279622891577	5.94397761068089	6.05552479238618	5.61214099894963	5.74387736682587	5.67800687094986	5.68138751771249	5.62455345227028	5.61358244084458	6.13339656442654	5.60349843819533	5.97338643460312	5.79876621210358	5.53222620755915	5.82624885454671	6.37657370876222	5.83268478583389	5.96500757089688	5.70015244561577	6.27736373465607	6.13420618687157	5.60827608984514	6.33053858137651	5.98739921200583
GLIS2	6.32680013461702	6.59239968590283	6.95049822328191	7.39875750732346	5.87252015794139	6.35176722168023	5.70530021788426	8.32578363465234	5.99365755849152	7.59479290548528	5.4303258726991	6.77134228558504	8.09888962789131	4.93313773121174	5.51289255512313	6.1068064178924	5.79507968595306	6.62646709492342	4.56624357015849	6.30219343695912	6.98307047612632	6.55282139009841	6.36620286243477	5.68709839539334	5.66835569663314	6.69013355923749	6.49892797960181	5.75456793098462	5.43037178486022	5.14206772585571	6.32529382608466	6.59423851568764	4.36614844272336	4.57888554520368	6.22878968534962	5.22509958231495	4.72923136913651	5.11720446721907	4.56829863512087	5.90236193461383	7.35529029636082	6.25398373642857	5.7322983493768	5.64300592262629	6.46674735400359	7.23243786118228	5.0142853291062	8.2592636802653	6.04294878512297
PKIG	7.64026515155726	9.42642629912756	7.97530236854334	8.38233285845816	7.87021950718525	6.72681255954984	7.29293247767771	8.59514052317957	7.6041873586087	7.28250581471444	7.38046039093052	9.00479352289865	9.59322851949911	7.17062690678814	7.27111457225901	7.00515503998776	6.92811671279975	8.09098449069189	6.72050696070652	7.75451112029887	7.38843847219655	6.00417144051202	6.61631397740197	7.02983999019547	7.95342484669093	7.61518789950194	7.82877338806982	7.98862521517638	6.68266740011371	7.0104787298992	6.2791949993945	7.60394143571155	6.5153343256297	6.50206943453908	7.87269551165289	6.60591872179065	5.95495273149183	6.67969336715759	6.45709680555373	7.65930353064574	7.55181516937837	7.14824546947603	6.61772074257096	6.14383364967565	6.56359604930788	7.65998963073335	5.69021993641893	8.90499160539753	8.47807543640075
DPYSL2	8.55879909882443	9.80820943504811	9.57598737589146	8.58036700068895	8.85541136788597	7.38610295188511	8.94001497088934	9.07273953537582	7.71222737456759	7.95625034986474	9.08285206666959	9.27061166741885	10.1826089858654	7.72972127177394	8.79678914383697	8.7977680150567	7.73839308025327	9.93062792585259	6.56426905431835	8.97002065790682	9.06575462233915	8.40577376114591	7.89006338452519	10.7496007770641	8.62096292773485	9.16292667883798	9.12358125489987	8.03568345734397	8.30543262102836	7.19486081937336	8.36829126133242	9.06625725671611	6.18812885827881	6.99229671862686	8.63680454115796	7.4029043359677	5.56140062924107	8.0315292063031	6.88104701323094	8.32260992966014	8.95309232854502	8.54809211903403	8.1825671804799	8.09772107006441	8.3697313503189	8.53665548821805	7.94444052417223	10.2313445459367	9.18011411614343
TIE1	4.4314929045906	5.01032435924072	5.33058998093365	4.58388011919208	4.5740190514411	3.85805195977467	5.22891117197501	5.70874071103426	4.36078151965347	4.11293544845944	3.9118443559283	5.09279241443341	5.65086184597294	4.30556703126619	4.85735351907068	4.08606504538184	5.79056753882601	5.46253151345956	4.00516982957086	4.44424771675781	5.00043734731438	3.90491020596218	4.31163980551153	4.06614417924424	4.89526179574168	5.04217410291571	4.00048087289557	5.2558223760871	4.44430477068697	3.93070706922609	3.92865959496162	5.13700612903903	4.13009655764206	3.60552261934358	5.04009754210453	4.0716378171253	3.77892070548191	3.61662724607388	3.86634764190369	4.36980669640912	5.66967378462083	4.29874670745868	4.49309078421127	4.11193662386896	3.53906059261098	4.75615758074616	3.62221167902929	5.16457097550946	4.88168478037495
CCND2	4.61988052974462	5.80737964375812	5.478254750033	4.79586388153495	5.08704968274486	4.57108009164154	4.75791641499552	5.16024987175988	4.87025826048973	4.64054542274443	4.29055824382091	5.49709728670911	6.15616079464913	4.51775587318675	7.37822765773947	4.81608753149509	4.30834426802188	5.29314684748732	4.25138847406382	5.41303101071192	5.1242458952293	4.74584422841626	4.77037747622346	4.04949378733966	5.05891057750231	6.76226120881252	5.44771266332841	4.5567368571924	5.11257440223999	4.35984902727655	5.61170472570112	5.53117012782615	5.25693410321185	4.42208190679409	5.3180914083224	6.36170231576022	4.52798236388361	4.36409707733074	4.34529225337867	4.77462890602935	5.52047273581558	4.50311490875595	5.14199757986676	4.28558368717213	4.75599018868347	4.76259418324485	4.5795667745136	6.07448189757444	5.08065152043058
CH25H	7.23489278863914	7.34237421973399	6.30857471820791	5.37324564217728	6.81033798643422	4.50165025965729	4.37755271603154	4.6027979796416	4.68893815297327	4.36316954350596	4.26300508491681	6.92538137900801	8.07696275888833	5.58271823450158	5.64749744830109	6.70496930595416	5.41541388479892	6.05827646558697	3.60086618833592	5.96448398565057	5.78079999428391	5.03271820604395	3.87810828179197	3.51015653545655	6.70419302952045	4.95521234515591	7.47164633206507	5.49954927569659	4.0874566919011	4.53211255977341	3.84631138337302	5.8367868276586	3.70498473085475	3.86285543335551	5.27439456847386	4.37899203240507	3.91019590061393	4.50492699193101	3.64711665073331	7.24266319298124	4.36297346718787	4.20052458477868	5.56888009782943	5.31202800482416	4.43614750843347	5.68267391961546	5.69782768533484	8.30338836239982	6.77734245159758
ZEB2	5.17661896161143	6.92121931646608	6.09580288963335	5.66785850662775	3.92470010732291	3.57987993542189	6.1820102081177	6.41225208439809	3.42722802778797	5.38190797601725	3.47584674358089	4.14993581391742	6.83723670573801	3.46767927194442	5.14556838584184	5.29314458978675	4.33244513924475	6.18832585247345	3.35734189875802	5.92200756949046	3.45834822816602	3.77443781027232	4.71176943275787	6.84295952354542	4.98210227776056	6.27837287446876	5.14425175171796	3.94851732958148	4.87127111753565	3.36290726254172	3.3587275122519	4.4476534804998	3.39192566064879	3.4275269593853	4.46347754135352	3.52996020368392	2.97017683854203	3.30723506416414	3.29395677602876	4.2079281448077	3.94953708679286	4.5043607983669	4.10965745384918	3.72721565327832	4.62674135969759	3.40652959789402	3.55777278273541	7.39478874634072	4.39554176961782
PPP3CC	5.06604798396904	6.55200324357069	5.3580361400281	5.63409749767389	5.40310818098602	5.78946974485155	5.88249448959192	6.4652760270191	6.40757487634978	5.81362749441905	4.81978779002592	6.47551822865467	6.26887125165763	6.04998551369845	6.40122089331312	5.75978167202168	5.57368597213531	6.32039073390539	4.67898254139938	6.21347075006173	6.43718613407657	5.05305289712555	5.53860819771439	5.06916602811613	5.87961936834873	5.42223648588555	5.5379465849865	5.68167692197016	5.88134012842752	5.33762242994316	5.93828298175747	5.2235607999629	5.53152728498204	5.65560115898718	5.56329826281664	5.36813993574566	4.82387885299359	5.3723326096654	5.75589160722982	5.99271339554961	6.0906532976364	5.83430189929811	5.59199521102147	4.56996466724708	5.90088722392355	5.99660638098512	5.3493924569518	6.54036054902462	5.86565261059163
CILP	4.45278462354648	6.98991712857658	5.67193556787738	5.37684721470955	4.82073413743739	4.2958174004962	4.69723880343108	7.43628207386586	4.93400526064863	6.21053892562343	4.36161792147257	4.98513750377342	8.55198362878095	5.05956661546986	4.80339951742037	4.47208177739317	4.04964665284812	7.67478438947895	4.35015013189226	5.46004948274795	5.27588412418854	5.09341755020914	4.90514634280683	4.78078816870671	5.51849798548786	4.90395655897504	4.47899308977227	4.71004952595564	4.25062366456564	4.46304357840373	4.33895805481488	5.12732733692333	4.4345562807561	4.64678262929289	4.93055521662481	4.2121247535436	4.48998571525607	4.25563210413402	4.53675278464103	5.57664338293676	7.04197011128597	6.32478975131709	6.59010188263612	4.59373129471256	5.86746362583238	6.02965113336829	4.83754173835599	6.40584466889301	6.40792925695968
PGCP	7.41068461292414	7.53657337354585	6.97620449495657	6.19861814440455	5.92414957228189	6.43642137388156	6.73186580974854	7.45395737526141	7.04482292835447	6.76375210961137	5.81619480683309	7.00452945747209	7.61051407835513	5.30676040927189	6.4266911514913	6.76633618184756	5.54331736269502	7.82123451492364	6.86086285138921	6.79025103025616	6.35508296999295	6.54257431565371	5.8989593282889	6.28351974763467	6.38045697122446	6.78966899779284	6.88203318736039	7.04928425500955	5.8762754368094	7.26359443041392	6.21416218340765	6.62668143026944	6.62958143162905	6.40682250144966	6.49952664682147	6.97042175738271	6.63718004624745	5.04843467838544	6.39835186464782	7.32566005941334	6.20796194901456	7.68786048759151	6.24650871818786	4.98817194770014	7.71101386042757	6.44910914907061	5.87971499680064	8.07628000992678	7.13343265651404
SFRP4	4.48964176966723	7.32651633672724	8.61986470404526	6.88051259691701	6.74744832207629	4.26524721881466	8.25135090522425	8.76751825149879	4.66176881154118	3.71944937851698	5.32480962195377	6.21050682062055	6.69227427568776	5.05908821690862	4.89505528318566	4.82904931245157	7.14306080087556	4.376568423484	4.17667466530922	5.67595700591683	4.7055413607078	4.27118004416033	3.78416983534978	4.08798797841928	4.22855697721621	5.21496115679359	4.17330289052096	5.64473762564395	4.32683651013458	3.77243172354869	3.71420474209124	3.78861387799063	3.88245174932621	4.0883249650142	4.32989395649588	3.82468685156832	3.96099136190492	3.78016840653161	4.01409066792903	4.07134017254615	8.62923561988673	6.16388935737394	6.7704380286214	3.90442369623167	4.87305508319227	6.94281580240892	3.89929356347823	9.07986040787403	7.62455093215007
SMTN	6.20253641764908	8.8012237660619	7.10933909735742	6.45435689309013	6.71584303677341	5.43720399966196	6.53803258659616	7.21356640718445	5.77813561434186	5.69916987128843	6.11608738479651	7.36164217295308	9.26644857620736	6.71559710020384	5.4119816552179	6.89824398104011	6.64623748466934	6.89779226641491	5.16104432440744	6.9273158654847	5.5966341052965	6.19584800519829	5.31517599176956	5.21079539462833	7.5964953379389	6.56353323333445	6.80071258099963	7.72720750560268	5.70329898543987	5.85697065425167	5.04425107756352	5.69208592561021	5.6266204364885	5.2275460230831	6.7211147124227	5.98409518785395	5.5470005234683	5.74558320039946	5.38454155950208	7.18469829852739	6.94575672851219	6.39615789092833	6.37040911782035	6.12368853950315	5.34269581720744	6.30546303873591	5.24874282317981	8.33628419601128	7.29434838874735
ELN	5.32650671714863	6.00174189833415	5.51551747752014	5.20528098000403	4.9601922874766	5.47273230688857	4.64910102616121	4.90367462910444	5.4120444647321	4.5459329036475	4.74901846756241	5.73356700945946	5.980477258778	4.84829996977839	5.22414102748067	5.26091074543126	4.99208721141847	5.62171449960365	5.22571058715461	5.55214994601947	5.30830384803278	5.5055108279406	4.53176373939109	5.69890999804135	5.41846289942788	4.73663754021908	5.73986407790398	5.34315300043644	4.64621330662336	4.94226379883982	4.56039185887371	4.98840065649662	4.57239297074831	5.0683918782043	5.58723259626397	4.85712310764309	5.29346729384215	4.72966110336999	5.08073691129851	5.39913209778959	5.50994122617883	5.05051279195707	5.51954360176527	4.6967283978032	5.21720271083931	5.45910370348436	5.02725650606214	8.09753085791711	6.07860967902116
DES	6.63499792328624	9.42239204703186	7.47677514751987	7.26192026280719	7.37055700912917	5.60804237821445	4.87234882383414	7.5264447364562	6.64236526724238	5.03321351822756	5.35382709985733	8.77007903698877	10.1286864882721	5.86052854691362	5.40591536445486	5.89072235248849	4.84858472918583	7.26024721140159	5.45292764406178	8.51363274211515	5.4527539132779	5.95688723072097	5.18980166566032	5.23309007245182	8.34512398970115	5.59466462601606	7.92588468752075	7.86104119173204	5.08767929280077	5.08966949259881	5.30510079109921	6.20851864626618	5.57407459243605	5.56484577142502	7.75510254772572	5.14498288937343	5.54682209059365	5.24649910683441	5.48774665960426	7.57349781971021	6.84781078321752	5.24342412872124	7.36520324433411	5.34817766927869	6.08732337708952	7.08648891016774	5.82713648615416	9.58778620405155	8.66765215164549
TGFBR2	7.63194455471154	7.66930603340287	7.43063008313179	6.74027409750274	7.52674632672875	6.14428827094862	6.409393849807	7.05833080371821	7.33254828424554	7.20073404499645	6.29756393981561	8.11391920566774	8.27993525532338	6.13053359549964	7.19128834418264	8.21150571214112	6.04991335487638	8.25553076173079	5.32020481338573	7.23886210012533	6.89639352489254	7.06810364479624	6.05015093607967	5.58480229633969	7.13075273755062	7.69281216875059	7.52181240543481	6.82717180895434	6.82138140252098	7.44683535000496	6.32800422151378	7.83544987075958	6.50565768869343	6.25056268499641	7.20777913097858	7.49163552558906	6.55078299012735	7.13126797868379	6.61777131677063	7.3238345790976	7.00838288702522	6.85578903334477	6.49430704817541	6.45630319058282	8.13403440269356	6.8915812765438	5.89818314776672	7.50875785767785	6.82907840629981
TIMP3	6.83745771653476	9.25721946715715	8.40910119846834	8.28348292563036	7.11385446044055	5.6955698321637	7.89641392379219	8.99542366652054	7.39649574977445	6.49986173372619	5.54516876147189	7.32506623955768	8.88092977299662	6.34801496153257	6.43684798061223	8.39971588655824	6.62674006136268	8.58690470600742	6.0057631436197	6.58737998273212	7.95855596064522	6.48170046228963	7.17787415743599	6.81843851268057	7.33205330927557	7.44448831122479	7.55898696202878	7.37940696127806	6.02145745488379	6.46363479976459	7.1325339418072	7.49048936515498	6.0588975666369	8.12469244085653	7.07543668745229	7.92214287577372	7.51859707235441	9.43341552846179	6.12535217842504	8.762984437388	8.40850725365919	6.81544389736049	7.84851152898052	6.76710281835598	8.31935729636196	8.70189680542977	6.31938185099363	8.23766825915606	7.57026068638175
LMOD1	5.29226302983758	8.25771543126501	5.89274834320163	5.31919424063662	5.53917818871175	4.44706069556398	4.66507590670449	5.67982805819973	5.26814067365319	4.69720423752858	4.77006672805581	6.44795931446201	8.38784611748997	4.82935425013226	4.64039692085801	4.68651144504486	4.41551865945689	6.44353491528376	4.49071113688093	6.58825879349817	4.84737720898474	4.50026008353875	4.51647993090684	4.46665331676991	6.30123602332273	4.57222683871953	6.42148998614032	6.4464904463797	4.43328088794403	4.65856290158592	4.35407046900107	4.98271596275561	4.66570481697756	4.5856844774814	5.265919392171	4.6565645409208	4.8517067564817	4.47874909533422	4.70976171600058	5.7401069993694	5.80768138733097	4.605680007066	5.65002381217651	4.66558953640953	4.39005305473158	5.5005968785389	4.39591053473223	8.05257141585163	6.61183730231783
ITGA11	5.22900532521724	5.36769635919714	5.40849804310561	5.57242179015992	5.45468180300134	4.91258831270478	5.49627780342083	6.73991529068656	5.40974883613775	4.77114861052201	4.86624170975915	5.48540938741718	5.58994759174725	5.51026078043463	5.29801901351091	5.78668037082035	5.31124569750332	5.62296402762113	4.9670289178557	5.30997903228436	5.71002137482676	6.10518413011263	4.78609743977692	5.11271049549806	5.13204726106243	5.30854032575601	5.15234660634699	5.06690982779349	5.25392767644319	5.06796719428481	4.81249219227721	5.25815121818778	4.9776249765993	5.036057057608	5.24349180386578	4.92566780454379	5.27716153694745	4.96217324280713	4.95347414853069	4.87998439039223	6.40862788847521	5.08158884721616	5.27642980593123	4.9641460654695	5.50381893347027	5.5753374346401	4.9847417185984	6.62384396744549	5.6312747376228
CLEC11A	5.12611235115031	5.32580970777652	5.61903251730404	5.02242078458504	5.05963016718877	4.52449943951022	5.17422285743048	5.94676585504161	4.92895279480776	4.63311427901068	4.53130245406087	5.27173398951249	5.16718621373987	5.14396514886131	4.55509371667377	5.26089430421498	5.15010585669418	5.52971357711771	6.35677673660931	4.25760953859445	5.41936676311334	4.57487062820916	4.50576814973877	4.35326725659665	4.71110763914172	5.54749884853627	4.86699082992148	5.03466652666833	4.28834628691527	4.52525819654853	4.35495333799012	4.62375981597455	4.59872233139868	4.42451327596638	4.60222760388382	4.735561304836	4.33025835173429	4.54498030422038	4.64109262574228	4.63161289183699	5.34906866558269	5.01180443699715	4.54744564613177	5.11009414555224	4.98634074592218	5.1762013256322	4.35333382329278	6.39480849717651	4.59723447122157
PTGER3	3.22082940987766	3.51416462930785	3.4989756029713	3.42268084930594	3.28111741848811	3.19483782617859	3.29346527402165	3.51574241799338	3.25548835686073	3.18560410583693	3.33751944829851	3.54468305416333	3.93761956172844	3.33733895728847	3.38723391231408	3.29419224385194	3.38247495231594	3.48046367571692	3.3305488134181	3.29065859319624	3.28101727947996	3.26902542706595	3.20856502539651	3.20246055185072	3.38562443239958	3.17513719645422	3.23736837681473	3.34830650010008	3.22936339633787	3.17771010577652	3.25847938720409	3.18002811751933	3.26226617797744	3.29117770636694	3.24115400182764	3.18156653914074	3.38156497228202	3.23030380252192	3.342811904683	3.43409910621965	3.40241339342672	3.27247864605629	3.5584925413546	3.16103393356977	3.4653850087741	3.36507913799284	3.23089233901728	4.13400275188705	3.65379218331103
ADH1B	5.31998156332675	7.48471451114929	4.8985628284934	4.15142198089284	4.21231654291056	3.43095452827008	3.1244167285131	5.16064472583595	4.26834440296845	3.07688199469445	3.61156722777607	6.99498548282203	8.998194634848	3.00900172034603	6.09844117106848	3.04824172997602	3.33862738886152	9.84661538750678	5.1623537826905	4.8189175000957	5.29483776246448	3.36752226090707	3.03379376287432	3.3481265147242	7.00188731969676	3.15491729634714	5.19286692959597	5.52574324741134	3.84038275521703	3.50587618353546	3.3031043244734	7.82129177938142	3.2995036981408	3.97251464350584	6.1759143994614	3.31019820009486	3.24634636471422	3.07216651124787	3.6220678017152	6.44193829682278	3.19320262604139	5.93109109735445	6.11706520508173	4.05963409979845	3.16300961949836	3.87747124245132	3.04927127176576	6.77304226986443	7.26618998670351
IFITM2	8.90288776420171	9.77284197457998	9.68546434078382	10.0814442471577	9.34078368574172	10.2272175075292	9.50909348223883	10.0058579400443	9.34256642403449	8.99041491811072	8.91508279513965	11.2004636069843	10.3473062226291	10.2048624636602	9.6604611224452	9.39296963881192	10.8006407041376	9.85924429063589	8.19060063253557	10.111939137485	9.95605194605166	8.24354583940197	8.7465803860361	8.44787485869581	8.92433330252092	9.59970810235223	9.20730411423592	9.25346370831867	9.65710552625035	8.88118091011484	8.23692273181214	9.48599012331567	7.13892758275436	7.53653781032756	9.16209977182444	8.54403433507795	6.54173572048568	7.92458603097619	7.57084864845612	8.71909993791382	9.81879274949681	9.23028310804804	8.67596866952442	9.40883352603967	8.41078016469802	8.93422073421694	9.35829733276772	10.2549080593547	9.56643577488838
WFDC1	7.70459667342898	8.83850681103381	7.51700499340016	7.26017142653141	8.32621849253262	6.47311938183659	6.36089617776672	7.59925960867082	7.36867814212238	5.31126702917489	5.8185999095332	8.59027411272606	9.18262092600863	6.17897804362191	5.0733647832231	6.16892973835751	5.81682541901084	8.75324997919289	4.89489200783158	7.8549172927327	7.10099218041012	5.97999289830358	5.38695342969471	6.26441083107133	7.94349276760476	6.36313773962802	8.5376415517881	8.31377667942297	6.23094219686826	7.6020527048332	6.09549455299763	7.84568179967965	5.89561007932538	6.32658768252741	7.97335404274033	7.2530538739855	5.72392743908583	6.98066884361861	6.44970867122948	8.27636943044987	7.10078517598096	5.02172219406553	5.75124097315386	7.30127746516561	4.65916316621348	7.88920646896346	4.41197831736534	10.522302509739	6.91081961970872
OGN	5.43990563063048	6.75138397353121	5.32087508999684	3.11159890640861	4.16713507110226	3.15139575028306	3.11732462139524	4.87275575459435	3.15294181190646	2.90841439812182	2.97915793330987	4.14898711160377	7.96895601505386	3.04827273657522	3.5497864387869	3.14875232333983	3.29971358655957	8.006557193369	3.13643693258833	5.10654840265991	3.05880529059578	3.31764148817152	3.11390985596704	3.81765017902712	5.64395393373773	3.00492896841397	6.44056294982753	5.08093444001513	3.24889842322632	3.00279671316916	2.96242694722102	4.25879290465347	2.95911309617031	3.35031883418734	3.35394350404342	2.92724816627133	3.05894601479755	3.13312186788636	3.00887825032397	5.012492078559	3.5706583273358	3.47420318064078	5.56409691521033	3.11519907097008	3.11036294401138	3.76659245041686	3.17710457902764	9.39178142610234	6.76717855719452
TWIST2	3.79307401018261	5.88913338790696	6.14213563652294	5.23352409801923	4.0094764672761	3.7704835321932	5.31978946933197	4.92298938402596	3.66454911121002	3.46992311801391	3.79215580126757	5.41832462171991	7.03247875595558	5.40420638023089	3.63538864597418	4.93286901677162	4.3527395830061	6.44085320034849	3.85158157503969	4.61651328818652	3.6097870737885	3.62219619736913	3.49287710051979	3.40614404411711	4.35283217245896	4.29199115716881	6.12213627801459	4.3262003709593	3.64045201900953	3.59747254786765	3.95291954157134	3.076303064351	3.81696688324784	3.99385078188627	3.9985773354011	3.36678116564759	3.29418976421109	3.55181432853801	3.39421734216618	3.66642150177652	4.49537055029839	4.28608351032817	4.10850807552277	3.63444093462596	4.430732063578	3.49335164469722	3.76502843508246	7.2869391818659	3.74901904516273
TMEM176A	7.65782909330206	7.66137636097224	8.10947384822992	8.13367946105369	7.51546256496161	6.59411568077604	8.05065705981738	7.89712167332802	7.67257264161184	8.69073183615838	8.62176380838919	7.99387689367124	7.65781189087289	7.08079813215663	8.13256334336421	7.91493051859261	6.86537340727064	8.03501161668741	5.99411433539534	8.29182730198309	7.77107260006623	7.16741185609975	6.46310998782413	7.27042329727111	7.33015178902886	8.13792831301506	7.60731592710414	7.05007841333119	7.54677124317697	6.79200723105687	6.56241535992433	7.60485857654712	6.19576621631189	5.94029913932297	7.30786751022464	6.54610691910023	6.02868251700595	6.22067023832715	6.60676471457487	6.45631978044468	8.31157882080227	7.02606641621633	6.90639675846038	6.82948732863823	6.50956988781967	6.92671473740549	6.40012821188262	8.23226164923153	7.15301243663209
JAM3	4.00776241049462	6.01110979317242	4.42395766263059	4.17904190743196	4.75181512219632	3.86263827618852	4.33026743611532	4.43032636039771	4.20151669019863	3.90489426528224	3.86878629875812	4.68496441131288	6.49111421897628	4.16775032667242	4.23145774864193	4.28055643521751	4.16707423484316	4.89464187226746	4.08222116315641	4.9339905611541	4.3205625282487	4.83056032139124	3.86170125576893	6.23879143082718	4.86741325029884	4.36372739977199	4.62425592081094	4.31227266298012	3.94073658551428	4.07557685174283	3.88041507207069	4.08465390591469	3.90104540269902	3.94266523149376	4.43740713773028	3.9773184347753	3.8375787665124	3.83937026345417	4.07444515269643	4.31853673331376	4.4585739251682	4.13108798294884	4.80629402545727	3.7468645199588	4.27463580711499	4.87703718819605	4.11191224433808	4.78104845327301	5.27066842738815
ROBO4	5.4770414509101	5.37968027407625	5.82085782786873	5.47487230338002	5.41978509595762	5.34224236478611	5.89302313914269	5.68706027673584	5.62385150401962	4.93807975832135	5.20260745942845	5.70173189872851	5.89086736184937	5.31993715226477	5.40531852971269	5.44372256962267	5.6171999118808	5.89527053825214	5.1229650597052	5.79733498756924	5.7382501644957	6.08984468123279	5.52112796888584	5.42178275552757	5.72299233338182	5.52687931695107	5.52601679435091	5.43362565194337	5.46483601199285	5.25959212736212	4.97395678924644	5.48121692546847	5.22425136194219	5.30811721485139	5.92246925611334	5.16051059586035	5.08929527162344	5.00836073002132	5.42964876571433	5.30921650627358	5.81567884579485	5.1303213452917	6.05914643232341	4.99802493476591	5.47209610482768	5.50329504443652	5.53855921995057	5.91250216424304	5.97067276596426
HTRA3	5.78674035452108	6.07725805689518	6.73218244461913	6.4151866467608	5.37738950795454	5.41456559186075	5.77870615452451	8.01102388816541	5.70473850090911	5.37147137636018	5.86554264373743	6.37988774526439	6.44391065851467	5.56629029401858	5.2261448165109	6.64289589934667	6.24292799381736	5.92294463574074	5.63519160223836	6.10503683633289	5.96782620561668	6.38547291597229	5.22671693669142	5.53384161181683	6.00605534120787	7.24214972074828	5.48838673786508	5.65008974959065	5.48534630795258	5.74415261636123	5.17473803494897	5.52503213473344	5.44716763775072	5.3079157755457	5.90284827272286	5.18066860392222	5.80652859981754	5.50954949811703	5.38325803164688	5.73672745244705	6.41597670137844	5.93966221547833	6.08592503141426	5.81109937934109	5.8919180315055	5.72045816681662	5.68411465214325	6.7066823161859	6.80523013526263
SDC2	6.64923962352404	7.8120541380411	7.929596532192	6.16801189340435	6.07769567833076	4.79939204354867	7.09903083976073	7.83628518802312	5.16602281954615	6.85395559502067	7.62970631379981	6.58920939229298	8.4507606579462	5.80264671740742	6.37272818945426	6.99888255583114	6.46801795043781	7.88074881088283	6.09411740396345	5.67999192750873	5.13612399327693	6.36318474129838	5.33195556991533	7.73257427289774	6.28150349244643	7.26335993302157	6.42026850182787	6.3551633623994	4.66324753026007	6.50393284293277	5.32589462597359	6.29353296996325	5.01838174726386	5.0886959149365	6.1876912284575	5.71895153057971	5.95395822165272	5.72926984170699	4.75810013469967	7.29691341648778	6.0916502336234	7.3499276152298	4.75038653462417	5.19207555543709	7.80318104082072	6.47476432964367	5.41917461803804	8.13661014801528	6.58411480466115
FAP	4.95744083425481	7.59262574135319	6.72877814595284	6.9157573313118	5.71143983225934	4.21710234322432	7.44362096986576	8.76862317988065	5.36499138780129	9.50942676561986	4.23532215316983	6.26809458887271	7.57737593585706	5.88043259967442	5.13220336137831	8.10610889146579	7.15730101614077	4.32508390537273	4.2666222792059	5.64539395488419	4.76421781313535	7.10490106208022	3.99512978326316	5.24341266723684	4.39729263497396	7.09142055486951	4.40135154525859	4.32933821023897	4.75457997391516	4.01643215013416	3.86347467012433	4.22901432331667	3.90929276076048	3.49955578276384	5.00869857331896	4.08851551954226	3.58918384470729	4.46524340975172	3.72246565666018	4.84266761653223	7.55560018519881	6.78079367709298	6.10543010365839	3.82890946787009	7.5248274484681	6.47240215308783	4.83817558122682	7.51459595610972	6.7199791674554
FGFR1	5.85741930999477	6.3035365581633	6.24534803106758	6.04207690329576	5.72296969738426	5.56235427815894	5.48649830583769	6.31362737825888	5.716808594672	5.84645183006713	5.75586901170279	6.41415497403483	7.70839133602331	5.45237936388791	5.74876472072999	5.64739059567569	5.59295583314819	6.53717364122873	6.41563553134801	6.3800859058709	6.05106758518017	5.68254817837435	5.02572922098091	5.53271064158562	6.07001985510447	5.50526640896993	6.07210085740404	5.72191185576979	5.3668550481631	5.39956359727012	5.207756385094	5.90658714190553	5.23176289257661	5.26528116944593	5.74964674611228	5.28940687287236	5.52664653999425	5.32833214765104	5.43663444534238	5.75003679691323	7.71555701352106	5.47593259376595	5.74467742590235	5.84296053318853	5.41701893738755	5.99578959552677	5.41508453430783	7.11108270881181	6.22961321875324
GALNTL2	3.13145894765592	3.71692077760176	4.05580830324604	3.68269193589913	3.96027909211067	3.70184173269281	3.35765434492765	4.66218609156835	3.42722802778797	3.25159651814659	3.71798033077891	4.09182552004035	5.39545808222415	3.65482330781732	3.50909686961921	3.49790988685987	3.2911862230467	4.59432743915264	3.2054311766804	3.57846229928484	3.46481337563411	3.62813120784809	3.43253004388399	3.43143975619096	4.04253857220274	3.35745169931329	3.36174908211446	3.96590859771255	3.27650707603649	3.48962152794786	3.28922769794725	3.44780617900065	3.40890058541765	3.53727006826723	3.56084010809833	3.73881356293786	3.53023248623907	3.5029037955364	3.49073586060463	3.3209654653658	3.89279912440789	3.40904766980115	3.89215216693278	3.444576786053	3.79073146973482	3.66019134117838	3.48144867526297	4.10460744171299	4.49846350776941
RGS5	8.99252183668453	10.8002085227701	8.85556131822465	8.68945185340506	9.33622672392532	7.89647110508512	9.10800950471593	8.62807642531084	9.22922611280755	5.944735065383	7.66850800593602	10.142027117987	10.6829145015667	7.84519522744498	7.57342191942375	7.49644628823364	7.09103259154552	9.59946084075809	7.80848307277899	8.73665454328694	9.34141992250409	8.13002719042319	6.38357686578766	8.6397434364875	9.14405722226052	7.94031728877773	8.51146032765965	9.4018985423002	8.03572238854499	9.03893566317892	7.87171107821742	10.4525661330395	8.28538553243116	8.93384289613735	10.144671046755	8.41522800027783	7.81019344559142	5.94384422048127	8.56056591575517	9.5661093291174	9.17311417824783	6.32502932732193	8.56296628590028	7.69794862023566	6.8529426929573	10.4409710329427	6.09533607708849	9.87053998873609	10.1928728382384
CHRDL2	5.67247075577418	7.12168669047494	6.12929169715946	5.44132869045334	6.23790262451196	4.28194321511489	4.36099169262784	6.49988592969255	4.84428623344248	4.55553363783228	4.48611891564121	6.98049707798763	7.0854867994648	4.75073418332227	4.23761123198255	5.10487292190035	4.18387233920423	3.96192400193257	4.31168631599586	7.8426956016066	4.8729897070631	4.25121969017499	4.18967743943795	4.18707333776439	5.11085939824321	4.44068871118376	4.60434579268408	5.00060346923498	4.03484055285826	4.22169615161954	4.16920904781698	5.2033715396817	4.08156939051129	4.261342979876	4.80384939785122	4.21798320354718	4.33158187816053	4.05959145020711	4.14410133149772	4.9063862798647	5.09879480295293	4.26793507862674	5.08422962699761	4.50507245601765	4.35679685595846	4.93507108842613	4.4613375879635	8.74105234168194	5.27389219242768
GGTA1	5.70556919600899	6.26140125897206	5.59328518096132	5.16550161709423	5.39486605937662	5.64917178349497	6.55586236865937	5.74143640379241	6.08640914428745	6.19428503436678	5.12426769978144	6.02106089538731	6.10805949699295	5.14519878570596	6.64519959516548	6.29826745377858	5.21371277799082	6.41894623076783	5.5372619365824	6.3467350673907	5.21313852140363	4.67163235498074	5.324049317298	4.48846327142639	6.02877639473675	5.94345125428879	6.11807070464046	5.30271962645221	5.94952518436619	4.91799303867614	4.7998057882905	5.89692959554313	4.7302789667277	4.9025429285729	5.15598090972312	5.51917122140697	4.86682222230778	4.39046386161675	4.96054404419062	4.80512736974671	5.59109410132311	5.62290224686263	5.37871956798985	5.51353451086402	4.00156543401239	5.0527749385263	4.53127856143161	7.15796595752925	5.98755596272678
ZAK	6.76034168857355	8.93836195089103	6.93180296311208	6.3111727930446	6.35712403633221	6.28076833053309	7.72152960313952	7.49432483678197	5.66833568191531	6.67880660353498	6.10360168769716	7.31836920562677	9.27043064473375	6.37625366099544	5.97911935275601	7.86672200999132	8.40044249250296	7.23275520664546	4.87785671978641	7.22808337389829	5.78720325768073	7.26812860787692	5.75271673274717	7.52692722366796	6.85736222531634	7.4034444057976	6.85637219627939	6.44078376303703	5.53315937069606	5.67520717799017	5.35628363214708	6.54166385456267	5.39815691176826	5.48805649646839	6.54883468203329	5.3105821327144	4.97412266144073	6.72144821024244	5.81489301526697	6.84068471971572	6.16965825250759	6.42376624139262	6.41549297196527	5.32930238957478	6.88066788170019	6.47977922202288	6.18697764461964	8.40225100778117	7.45508121064379
HDC	4.81940149140384	5.07645600832289	4.78420933723116	4.15861450573006	4.13239947392275	4.46125604742818	4.06775908145595	4.31698492922927	4.31121936623698	4.06772046058988	3.82308168907709	5.10786302001561	6.30359557095184	3.92940961425556	4.04082035678415	4.12973360836089	4.09432706524002	5.54514937556107	4.60959695468372	5.30864855905862	4.80305342909211	4.56723247313248	3.8237734848175	4.0262992951739	5.22468553724294	3.98677303635012	4.26703359609759	4.32322684831277	4.22686122589231	4.11408016369708	4.09611865850459	4.58027352616549	4.48267142388001	3.86413418639564	4.94676620167996	3.90303982730811	4.28328789509073	3.93290313570123	3.96822541911175	4.61744123062454	4.2319284524552	4.16891037889916	4.3826500602985	4.67483853527852	4.1274583472808	4.6416170584327	4.08830180844535	5.3663789648871	5.02151026193152
ZNF469	5.71924208565179	5.97539897883721	6.4745146391519	6.36117347329135	6.29708525258382	5.6247728941707	6.58633900722264	7.16609062538439	6.22044243979323	5.79138392972791	5.85563602877562	6.35581159250002	6.39139159075353	6.08695163001138	5.81107347963579	6.70069777418508	6.35672964828787	6.09855525774184	5.75990692102169	6.20610172096897	5.96825560337125	7.19489811671164	6.1620136678092	5.73784884670922	5.81207501897605	6.490417540468	5.87656887952009	5.72040620454104	5.76264106275709	5.58239030354951	5.73546267961648	6.07057455931904	5.31758029706582	5.49851963570341	6.15372273591914	5.22292843837009	5.74870372639704	5.75397104663812	5.51735315935932	6.02523504291581	6.76089787671414	6.34102297526143	6.71363090169416	5.58390600362387	7.0297415818448	6.29785467487156	6.51692164619846	6.65668123355441	6.57071534712623
DARC	6.71105884976892	7.88967088746088	7.70739934148162	4.94463353147264	5.53012886078336	4.92208135049047	4.27696438315498	6.41614693504236	6.28797066532634	4.38183214695154	5.32125361932434	7.83597547600628	8.31370670073679	4.8981772714809	6.49242556278463	4.01280836914114	4.36097835801971	7.92679931341697	5.22741872782293	6.9979410446802	6.10236031442582	4.325020521412	4.68675183338728	5.20093095918792	7.13375703053432	4.53440884837449	5.20029402079611	6.30483425675775	5.1751718749243	4.44765781595096	4.3376533724051	7.2616864140097	4.23867818239458	4.83016833968722	6.11514402942543	4.85257279360441	4.38093385452667	4.44559652834444	5.37166592728931	6.00588643347367	6.15015398777865	5.73165105721369	6.76386599088007	5.35878798222475	4.43174794819768	5.39372566757835	4.37366601701839	7.27836281689506	7.99634238291422
VCL	6.26399237516521	7.77730557223091	6.71748473855592	6.6525331134322	6.05157430166199	5.28694928381925	6.47208278654096	6.77717850697624	6.85608961696269	5.76515075345887	5.09649605332897	7.11149544120507	8.83459368645241	6.72899084305021	5.68151669323887	6.49156484710345	6.49158321901979	6.95139605448967	4.78977201356776	6.94359304696715	6.29174457459685	6.26718393824156	5.66155088011114	5.05776508650075	6.53835362681525	6.38944918533638	6.9973343346525	6.41182700530437	5.95541481475929	6.11495278778575	5.8287431444436	5.77600046096421	5.51146523297511	5.34263508430222	6.26559623081928	5.8523817615966	5.98986110694834	6.12937350993135	4.45868947260407	6.81779008469235	5.70638800295464	5.90468989737425	5.96532345521445	5.63431427077552	5.83569800012511	6.8658581482016	6.29065988479683	8.31596997968322	6.14425929649952
TPSAB1	7.95240945432644	8.09276032039047	7.77837345755573	7.04298823242299	7.18901175830662	7.51353039280302	7.10575534576634	7.32590552410859	7.54917916895977	7.00552338459482	6.73187083090369	8.76360528599664	8.65225825661901	7.41548903802805	6.93510891540946	6.57181958307839	7.08206795905461	9.25693665407127	7.25277478914133	8.3674528145796	8.17659016786694	7.30413896232388	7.35373393261348	6.88805678113541	7.93079448357639	7.07046456509771	8.15949498543188	7.18353877914338	7.19369540648828	7.29972551047624	6.7654941682832	7.4653908284109	7.178607510099	7.09129991272041	7.9410952369006	7.35040621213396	7.33197969494198	6.92474429211781	7.38322763038171	7.91483820641413	7.82620190367087	7.29851393198307	7.65803820953379	7.38684845092648	7.25581251094928	7.74248329864987	7.04934342434707	8.89969062513542	7.71358958570698
GNG11	5.76790143022447	6.09786550984406	7.01577977952762	6.21689817658696	6.48960133586439	5.59916711494966	6.54355214306792	7.16615222975061	5.73270264936198	5.18562550005384	5.09227053654681	6.45328896886168	7.30502532221372	6.13217539287876	6.07066619941124	6.07079211120359	7.56313517733479	7.3731378094767	5.45876898512844	5.83166101159315	5.8604493688747	5.24848203524332	4.93492960696156	5.48388257413792	6.38737038680973	8.03607326546963	5.48632854290984	6.28375835733568	5.49493175896071	5.05042260094261	5.04543448196415	5.64297043404841	5.48713477673083	5.5698758067357	5.51620163684043	5.52473357456841	4.28962330439239	4.90543739082125	5.5791814922247	5.94106569683073	5.38176365720862	5.90948507048729	5.1570201678143	6.00951711495528	5.89066601919703	5.89741274271276	4.81805695063242	8.00743145104505	6.36395734350426
GPR116	7.49195415818847	7.17168306160515	7.6326803553842	6.65805656800394	7.07847420205195	6.32393189584646	7.3700571922087	7.60683029558786	7.55646293248386	5.97458767474964	6.11115433622102	7.03004817012645	7.99821252073452	6.4342968087264	6.3468261980244	6.42065427020541	7.11859118785558	7.40509023256286	5.46541881286245	6.59718732189264	6.82271844766098	6.26593334636908	6.24524235420185	7.16308441794375	7.27397016964882	7.09215074256826	6.52832237385411	6.86590191497873	6.68374835737157	6.85860970276224	6.51431189351657	8.02793081400803	6.66610793933157	6.35116810738383	7.79197907115829	6.71652432001873	5.31728066185885	5.469913774368	6.58123154205596	6.97479320148757	7.5212434226086	5.75535788456789	6.1405106983873	6.45345421676359	5.88959357867337	7.59330476976463	5.11422838274737	7.87947529787832	7.94698811562326
CASQ2	4.84449192670173	8.04560123384621	5.86900249353054	5.69683756704668	5.93274164593857	4.42319751098517	4.02010411107963	5.72919653221294	4.91611206248763	4.13219193136985	4.5087620741163	6.62917075573967	8.54876378579207	4.07909297133699	4.19686508327161	4.17300842331255	4.23920423938704	6.03601051742478	3.88984587453638	5.40405221837586	4.64667599104837	4.30359933769778	4.08425190837959	3.99801770323884	6.26039668622174	4.14840922336934	4.55691447038026	6.79805536299057	4.24679681980189	4.30557129297589	4.37592537823205	4.54845529322756	4.01507718765075	4.27380029891785	5.69656098938903	3.83492366103842	4.49856973534176	3.93082837706462	4.28267019088806	6.08022944147349	4.3448739195578	4.29803985349101	5.00055410785781	4.15908469968693	4.14327366858766	5.79381386132542	4.12858476287244	5.40620314458926	7.21087628677365
APLNR	5.73873264439331	5.94994203731613	7.18378060965896	5.90680012855164	5.74140827446966	4.93316139336839	6.2217412679141	6.70633374815598	5.67756497684165	4.6944305487866	5.36608020353974	6.54835214345018	6.65564102927215	5.68618839343655	6.15499432243385	4.99456159065311	5.60950672371439	5.65731893954914	5.21539130609768	6.10983644954366	6.58716707355623	5.45942459292651	5.64421793848428	4.98993656332887	5.59788176729422	5.87862226377843	4.99114893222886	5.96525370322879	5.27495497800157	5.1931704487987	4.58194438454352	5.88891569665505	4.77976172539356	4.99014335678969	6.07998339316003	5.14136350123603	5.16167270604044	4.56687132367212	4.90188191853372	5.51495384140001	7.08433623752371	5.38327434736767	5.54904192495467	4.47857228924665	4.49593588277607	6.31138931219793	4.72246091590172	6.43692476369104	6.46694079223744
STOM	8.32392231413745	9.99000943044605	9.06193436308957	9.15959480497289	8.79914333515191	8.7211014432864	10.9810818830536	9.85974673087547	10.1485533416075	9.60334274525043	7.99368572479319	10.205636929302	10.67345210761	9.5514252087067	9.27631027736102	9.65886018276004	9.94828786986976	9.55404720970118	6.15613421856225	9.19982494289115	8.56248628357335	8.90044714561463	9.82317836055925	7.70428197314742	9.07927800518648	9.95449101100045	9.11822927482747	8.44185116893258	9.82779127178256	7.93213625339032	8.57841566488477	9.49352332011004	7.29823732827538	7.49985658398812	9.63887760444428	8.31382841335385	6.34698847703184	6.5600668965971	7.41950875090236	8.53425947929529	8.69775957032654	9.27574318224406	8.61667842472999	8.84956741333478	10.5895926978331	8.79343930969014	8.72735154774778	9.91724028169097	10.2918390486341
NDN	6.1964141927017	7.70749143873272	6.68325437811027	7.11812684250114	6.48215171239433	4.61228597967221	6.67133317593552	7.50237073496218	5.4254429598672	4.69764357973294	5.1483628992152	7.18483786777964	7.72864144337448	5.60590333980326	8.22171702606003	6.28079874513675	6.4975237308061	8.08933774885739	7.01051686712287	6.34793417002238	5.631686272923	6.45329491477895	5.02037692911293	5.2584921146826	6.01886609459176	6.25910294656682	7.02799457051545	6.10978906572542	6.83568230972826	5.57297179948725	4.58060714483082	6.53305583907103	8.44347271816845	6.48232926400822	5.80598055934377	6.6440579484395	6.9825323124076	5.13922747271666	7.59375642772271	7.06926243973484	6.57033652442234	7.1982626201263	5.74137714938073	6.60788693742285	6.07460518644262	6.17898339448184	8.64635707425486	8.13940523222752	7.70602018655173
TPST1	5.94921487647212	7.93975358480809	6.47637486682269	7.08046001267225	6.3172542559196	6.35149475165307	6.87405108114452	7.15570362605197	6.28164661850529	6.24608639158453	5.7866738211253	6.4111126315865	7.62651064618714	6.71860615325611	5.94147809052145	6.53554453849998	5.52942786060027	6.66941011205119	5.09878241013262	6.31769209931096	5.44548367128363	6.96292838871875	4.37179777840394	6.93801345244866	5.78086950177524	7.21745537065926	6.35103271176381	5.91423705457995	5.30376197059815	4.82435618927776	5.76066588272255	6.51371495904398	4.14320066423204	5.43728941172925	6.92587440427353	4.83950975886818	5.35143191746233	7.50040381333384	4.90861620720897	6.34086765988562	7.13375920381259	6.70167377254575	5.73353159293319	4.97289239725665	8.11887515188617	6.32893416698824	6.59033413486433	7.34177616060844	6.43822300207666
PLAC9	4.21291233492924	3.97498008527802	4.21203870567997	3.79568656641692	3.94363641190495	3.57240127106656	4.41349177077341	4.28727251112835	3.64019195898444	3.91461783123043	4.07033504558814	4.46881673889466	5.53648984376443	3.74998463228607	4.1938518766794	3.7316927718425	3.69487127024761	5.59602582952472	3.57933785940554	4.09870936484582	3.89158937903512	4.14779031504479	3.64544269898657	4.52899582362065	4.4645244871569	3.52720319644053	4.89022771139621	3.94526075614607	3.48004874149414	3.93416153307634	3.60745246320921	4.35005683196854	4.02174644266046	3.98900429964082	4.16717157669474	3.89924530493951	3.75135656344568	3.67199561621589	3.41230563088677	4.12244242032096	4.278204467945	4.37000724853853	4.59808523848079	3.77603036807896	4.13233351990874	3.81804683070408	4.61641227941676	4.72777025375	4.30402969660031
SLIT2	7.19695591308535	8.25642818162712	7.82192477777191	7.3936724971756	5.8272684956367	5.12617432021789	6.98842544973313	7.55263547812269	4.869984286122	7.60186128100847	7.13563364395817	6.89342242864336	9.08535919108456	5.7758930346025	5.87657322850527	5.98478096180602	7.90087790924484	8.26164320092104	6.19829922955731	6.96008550088521	6.19126120165638	5.09115583739644	4.59329060024877	7.53886407267291	6.65073147580902	6.9055939727722	8.34014588852046	5.94988633418752	4.89574651197579	4.74539056712161	4.68062305314168	6.49338961998427	4.83701683940426	5.06346065588177	5.86352126909863	4.59633929733556	4.70410533555025	4.82010889980615	6.74360993232011	6.03494113899788	6.27691158067608	6.34242513617862	6.30798313745914	5.19963527494426	5.65905431699003	5.63656252277335	5.15471864116908	9.61338974347572	6.98932632480037
KLF2	6.98294671250907	7.24573405768571	7.85230310269255	6.29806265712019	7.05813058928678	5.86931824615656	6.55175015038085	7.29120481421373	6.66640277845424	5.61103326862169	6.13948249365784	7.49649797874387	9.26047531550602	6.25147127809283	8.05561180242985	6.00800349289206	6.32673276482584	7.24784014652044	6.06277204275783	7.48432359517182	7.75788097705782	6.13056787379421	6.21429915802477	5.77936428645361	7.20906902465626	6.3003011391797	6.65756592876054	6.90770809442991	6.91515905603954	6.16960376174883	6.73798272088841	7.57772226819263	6.32342842126159	6.80492571240773	6.54260659700977	6.62106658940237	6.39764565059343	5.79660377248969	5.90643931178039	7.59298129707763	7.37482385218305	6.53187589703623	7.24058878730536	6.24563248955668	5.69256700256091	7.13959687011688	5.86947854920495	8.41005349496195	8.0118510239005
ACOX2	3.8983904781859	5.33773018501169	4.45517100240721	4.03957363586879	3.96497094724624	5.31926360399408	4.22280835031876	4.35572500755337	3.69944510305916	3.41610957331824	3.79215580126757	4.95818648076175	5.30897602124646	3.70220497340683	4.6225861060765	4.43842632572445	4.07208537437766	5.50781222306052	3.8104592151894	4.29090538204606	3.54231565106295	3.87911720030041	3.33442648252556	4.3638900031022	4.10380060946259	3.93263023385747	5.23397916621078	5.12897894620287	4.7484053678017	3.69139138708926	3.59364662784366	3.7596737611218	3.76076414526911	3.58765192032776	3.70271127829414	3.43846301868679	3.76503508747249	3.6720711253678	3.4678643933954	3.96505876186019	3.84279991799598	3.69391792130231	4.2116536530353	4.01975532059718	4.00613855334883	4.00240806932933	3.89617094507618	6.19470938586163	4.51139762520326
TCF21	5.12057720174423	5.84133670901969	4.63347326737337	4.77276929196052	5.28823646366698	3.95492364541105	4.22255836785714	4.83726681188374	4.85961505903163	3.8889342889527	4.17279886184673	5.77810582599191	7.61017309696213	3.93480369796243	3.80788318418364	3.97924401926044	3.8911414160337	7.71185723887331	3.75794787036464	4.97877352081333	4.7728846981254	3.9403671822406	3.56600744892273	3.8291194870143	5.1249530509772	4.26585110203025	6.18606217045895	5.2544030816959	3.93847802790809	4.70414941868913	3.82188708792101	5.70753515678524	4.14844041368911	4.47507628197274	5.50141776705277	5.80534933585307	3.97721522862448	3.96576353606259	5.2058333283698	5.47235253884583	4.42556093242751	3.8317514049014	3.90853049106532	5.43643065489764	4.04904787122424	4.79361436855425	3.95741155581478	7.51937984185409	5.0458977937007
SHANK3	6.19906313032164	6.22974063775791	7.00195850142338	6.26772806946944	5.52764911657094	5.5831789297233	6.2704057488867	7.1373413924215	6.03446071762762	5.72852917592916	5.3232019750923	6.44205786183454	7.6960666944226	5.85787572477956	5.42117966409405	5.33433780158722	5.57235968799691	6.70283215419969	5.44277513982762	5.714980099577	6.77316402785863	5.94329333972206	5.34495218084745	6.20873253139961	6.03108527513125	6.00721136410575	5.86305834642044	6.21912613050946	5.74728249069178	5.22282745342443	5.53962374498005	6.88824886413552	4.78691154368327	5.20577987890444	6.60475327256007	5.73524339696813	4.91532553508737	5.75680723149431	5.50656774322727	6.01071990062599	6.93028091371781	6.69755622387383	5.75700770996199	4.8212718698302	4.98944143201202	6.28135007022418	4.59831556103637	7.86454650653038	5.92866819898269
VASN	5.13286212699785	5.76641175927742	5.62709124167839	6.11915882255431	5.92569026749799	4.99833803168857	5.7583790632392	6.14763091449844	6.27828072604321	6.2465439565493	5.04784544363849	5.99984797281641	6.42097695510012	5.51813643436249	4.94050145461937	5.5527827913244	4.86003590895298	6.40085615941615	6.51432865514903	5.66410047488172	5.62093028265649	6.58999271070349	5.08843514697801	5.19356894988545	5.47823098138031	5.61679447958664	5.19560414086606	5.35984779926443	4.92447751610312	5.03755234329917	5.17633834194513	5.55101631627069	4.93518250346164	5.01160606827031	5.96550752465699	5.13572812520742	4.67284321289739	5.23947989335551	4.36810653763227	5.39664905020394	6.73240273257682	5.19471084730364	6.16745731822702	6.31116026319831	5.99195423748899	5.67318868427292	5.70863961626539	6.29286532762006	5.94147654420949
EGR2	7.53760651261931	8.26329261012	8.02756268233381	6.65482486931705	5.64954768675005	4.74921606136151	8.10487234403963	8.37832708001775	6.40314743808468	5.54273350495829	4.68806167591446	7.12358465064683	8.44741217183758	6.89907167919103	7.12130513951824	7.12463876136205	4.66935414689555	6.65488562561171	4.61799808112774	7.3367533516522	5.93374022441417	7.85434482951967	4.75454630452307	4.20978633634499	6.07675588143524	6.95143774620183	7.86313481912784	6.16101724701927	6.07118066206317	3.67159752829644	3.85503650305088	4.88528800112113	3.40113596547325	3.65367761814434	3.60229402681622	3.72258789114839	3.19030383996353	4.09452915007059	4.09514741119396	6.15645972859877	6.16084919227407	6.48500108777803	7.55447393214508	5.86299366737706	5.44542603003647	6.6061617166373	4.96884318515858	9.68552873466345	7.13151841160659
CRYAB	6.0088028962544	8.14152547400731	6.84989202530248	6.53002715830903	6.88205371814067	7.14218715506709	5.72249482481461	6.8799558771548	6.03284904383572	4.71034742237012	5.54919580309178	8.84105652065957	9.08905743544929	9.13729658213225	8.97283649065038	7.83365678411478	5.4287793592464	7.810924038702	5.53927279885929	6.88220503867453	7.5877719905685	5.349900845114	4.86176951954577	5.23054819971368	7.22156657730991	5.6689456781658	7.60811388219637	6.73399318418402	5.1727708809137	5.50942282461744	5.17273786264056	6.01148155698832	5.10565635287829	5.48569179345078	6.44800057782997	4.97692069750254	4.89936312787243	4.88924751247081	4.31052525456247	6.59879809310613	6.46546697886609	6.45645796817322	5.98935515582161	5.11009414555224	4.84971087384651	6.51425462664541	8.12578573217034	9.11035456766357	7.11542339496415
HSPA12A	4.15068874902515	4.80089548751703	4.60690789785719	4.81640740362856	3.70242036388159	3.41646332706272	4.40572481156035	4.81346723085964	3.50025714410257	3.58550206550169	3.9563467064481	4.58958458422464	6.0040866239594	3.73528419771887	3.93833956477106	4.9135508325317	3.58480645856837	4.67753472194583	3.87879647636843	4.09569565221146	3.72185498558227	4.67036080716165	3.54791651140741	6.51064324040696	4.32431759302722	3.84113441370376	4.02460764142442	3.93714911903274	3.22510131956466	3.5727646660976	3.36007347559223	3.86122542147412	3.580519764277	3.51955125875227	3.86128318155326	3.61009551417745	3.79886731820993	3.49796746146824	3.53620165457444	3.76903022107438	4.05224228484196	4.68418227989975	3.99832457497722	4.48323745256324	4.28676551189142	3.71253817795907	3.60182417793391	5.97800199126251	4.23122552647079
SDPR	4.25900197714044	7.63346223978635	4.43010959356345	4.03668297699314	4.51489829582889	4.46976933290918	3.678736644029	4.63534675045557	4.07925881068089	3.42657188106454	3.50118417997742	5.16480118614441	8.61208372549078	3.70630576944814	4.20653066684325	3.56883011503932	4.60072104947388	6.91924812988927	3.43239757230529	7.29788888586042	4.20067953317791	3.7636048236388	3.7157149482532	3.8494043529725	5.63521834557788	4.05071270068613	5.18388541717716	5.14420115356409	3.62457930841045	4.08866299252105	3.51899124522823	4.70001790222113	3.4394455945243	3.99099886198169	4.39750430933896	4.64291971718536	3.57325561654643	3.64965666548942	4.06920406238796	5.11395910438638	4.13054939966856	3.76614073864287	4.22129005303922	4.34481447350768	3.91114633205209	4.53651615571262	3.83254897017108	7.39680941518549	6.52121507580152
NEXN	5.87140281358689	8.49315663032866	6.37262215965113	5.57559318836089	5.55961413851242	5.46336758475298	5.71095559845576	7.24767418588616	4.30625929733958	5.545875912965	3.70470849984986	6.27202345950963	8.94843554509211	4.46751639092801	4.29080274340381	5.23041452174625	5.30853171641023	6.72278216615705	3.8008941209536	6.93015284231305	4.41399144064723	4.24034400976053	6.32855720554084	3.90335666100132	7.45687446306762	5.73324445466768	7.08641679346344	6.02529277513074	6.56946033722064	3.89738176625185	5.16535903474686	5.09605270660712	4.22038738455345	4.07001141680016	5.12723530161623	4.50955401446063	3.48763659922625	4.115848322898	3.82018978741136	5.91829942546319	5.78977805752445	4.49910275800451	5.47895939340605	3.88689444934171	3.70499694564535	5.75749070020682	6.88550295607455	9.38326529255725	6.91600882343521
FKBP7	4.52670132239554	4.99330714674372	4.66753159446061	4.23428940361999	4.15769291175276	3.80373897843607	4.67079545725298	4.90553460223095	4.32775389624394	4.77606176039112	4.53735002448128	4.68179758514047	5.38670250179322	4.47026985040544	4.33386589348143	4.88918258550396	4.47549419519196	4.72173495944874	4.27228462759512	4.79999646166145	4.15541295717642	4.77090639207492	3.74900652227839	3.91235953262851	4.36103426400937	4.52185013244647	4.41736359663002	4.04285589170243	4.02607833004086	4.34428067579781	3.75608292376261	4.01757678927005	3.9772422529194	4.52521810991904	4.45576077445777	4.39989748646127	4.00988704919594	4.52184352471312	4.3681504182744	4.59411305903026	4.19474344789229	4.63317410259217	4.5092038428824	3.97661358328855	5.17826331144185	4.59818468457812	4.2139798169048	5.33032672514252	5.10141529605383
SERPINE2	6.72986935060407	8.91828781925549	11.0956487095347	7.75706153826028	7.40385348509697	7.81459043310648	6.37921642418993	7.62633498957878	6.62452928989873	8.02400756572157	7.0688471506675	8.90003847336389	8.97957540203591	6.97513250018217	8.57458513812781	8.26797315113378	11.167075682421	8.61569941881529	7.40625845666992	7.96225587617369	6.93602468995794	7.59706569487246	4.59416366132302	8.31682718495361	6.58072483488791	7.22905476257535	7.46846219795898	6.13757985520718	4.66745789685446	4.87242930419561	5.05732636659185	7.45430172039738	4.56565083928267	5.51115768173211	7.7368352966815	4.71951145778658	4.57388887265301	8.99249362848469	4.01625831271835	7.23959458765924	6.91603808985842	9.12958750611031	8.35448935528895	6.51537388766938	10.2221455803246	7.22929797697923	6.41827372999893	8.6129882203989	7.84143902034581
TUBB6	7.74652157053223	9.02389478194994	8.88570655747973	8.24147713609317	7.05505787327333	8.23353669018102	9.96856515472113	9.43700002841772	6.48674626665612	8.69915239007543	7.29038969491875	8.84952642606133	9.7379610472952	9.44244665648694	9.48718418482852	9.87973432340073	10.0341310781485	8.14491347739513	6.42304180005136	8.43536182377174	7.44616704772157	8.84731381547907	6.42320649864855	5.78828074683867	7.96185727095132	9.48970754279307	7.63665197002244	7.00008084138057	6.61651587235609	5.21299806117622	6.33986788168745	8.61115771926555	5.15469500557145	5.97317618276012	7.50899271675722	5.24479359383754	4.31818684341449	5.52816930075285	5.86006603231569	7.38385755179984	8.16987488222273	10.0646888083444	6.76393386288341	5.62160884807418	5.99498957653636	7.20674452899136	8.59500768430402	9.50073434208463	7.90213198810295
SGK493	4.95955026031704	6.54946158119469	5.73773894351495	5.57125052965815	5.16024452023885	4.69143524231899	4.3095014744472	5.62363537308477	4.6190936821611	4.583371484486	5.03981132676143	5.55223780930314	7.51271978311012	4.71807348877557	6.27073554505966	4.74827354440916	4.09451080864606	5.58897743046489	5.95993046694653	6.67550003631019	4.79160797254402	5.27746619956359	4.06438570550511	5.91667175835154	5.26590522448963	4.58598463156517	4.98938661278211	4.96989622528078	4.25632898355515	4.64865377086345	4.30855337287807	4.82495833706498	3.81043289533171	4.15635193028464	4.89501378494564	4.30318164683035	5.06555092639035	4.15174389210298	4.21608065078164	4.90114135799257	4.72587452130653	4.93150467944719	5.58501701795329	4.28099594235925	5.00093649242088	4.95493390951342	4.90211585017531	7.2086483120639	5.4630588128555
ASAM	4.29542958868248	5.95674535659842	5.45623767927399	5.22696338071644	4.26986212145428	4.0710577825097	8.25459409817541	6.09361758686574	4.62095471302451	5.65105597786144	4.07329791548714	5.0366470652881	6.57490990211012	4.89080116256267	4.42136691138411	5.01310439010891	5.9004066478585	5.9806097593071	3.60477038883128	5.03745175128689	4.61421892630881	6.42693023750576	3.90508432008484	4.28951482586513	4.75462221314663	6.84274013466655	4.78297898735584	4.03883688350076	3.89592506387449	4.03187158838237	3.77758218591674	4.6488897704962	4.13646959165176	3.97072557776285	4.23900194293651	4.19968461348462	4.14368138764232	4.3048404072247	4.24115272053738	4.29314084100654	6.55660775063862	4.70853862005917	4.6196809866631	4.66263200074604	6.34769254483606	4.96155769294254	5.43383012351769	6.43412951941988	5.10005795348228
NEGR1	3.29694004403046	5.61698115942147	3.13435734987629	3.18179021656038	3.36836118670072	2.93212785097671	2.98648571720925	3.93660828138703	3.03129425169072	2.98452451809679	3.01221236046836	3.39750952961492	6.70861173215772	3.01694266832547	2.92439457428123	3.07683672310941	2.97707419259833	4.4989340786381	2.88900053152512	3.58193133147683	3.06741227437395	3.22043733416305	2.95555856885355	3.11095844146721	3.89999726730391	2.89493259783655	3.22242239697252	3.48337974401425	2.91004321707317	2.94060343035444	2.88141756105067	3.52628486274883	3.02848398243646	3.01732115361918	3.2667271978938	2.92991853681946	2.94658771167411	3.02193911077065	2.86283449546854	3.53152857837524	3.36112899677368	2.99509461906737	3.2311001410074	2.97771281923437	3.12977835629718	3.49252678403989	2.93765121961625	5.90590960467192	4.43908295332596
SYNC	4.17486285013535	6.30247263480418	5.11824433926054	4.26467909306401	4.6772326173752	3.1832362409774	3.51092864252712	5.83653526746554	3.31763690452657	5.56151267564698	4.07550296580494	4.66270107267774	6.73950552657272	3.70625002607239	3.44569636594469	3.76524095053087	3.70930435542063	4.71959885114719	2.98540805443946	4.6591664134302	3.38366033837464	3.47336560897182	4.43234457639742	4.034472095003	4.6218690270121	3.29927455282258	4.47010978748494	3.46794465482414	3.73833790229478	3.96430829933534	3.17755856870609	4.63055491978925	3.9974577483054	4.08425640770545	3.73186443458371	3.78474150064135	3.49516345235171	3.65367689818908	3.73857447166225	4.23411242435069	4.55614355545027	3.78743803005777	3.87114091800914	4.00551401526802	4.14450964272392	3.90043724848376	3.49047934360981	7.18232138733159	3.99400344228783
CMAH	4.48800085943158	5.89321696619019	5.0947492511502	3.39457635791352	3.81997630432416	6.41496397667746	3.66289677522159	5.20592947734566	4.41593278493619	3.76832925219664	5.08823758193569	4.77135332795718	6.26414665795318	3.96587689247728	5.01597790396496	3.58840711613047	3.52805109340485	4.9769747964842	3.40489044849408	5.62988365983323	4.5909814251151	3.35480246182512	4.02374064909579	3.27632704161126	4.6469178045646	3.98042242785251	4.68299048694521	3.4943440612125	3.89319567720649	3.74988119600079	3.776042495837	5.60350942179104	3.26640043347594	4.82273149186566	3.81976642796434	3.63885774260991	3.17174482204278	3.15462171306096	3.50881021460345	3.66384912546874	5.59963912126202	3.71888677226389	3.89873931777804	3.553051513268	3.23655591320758	4.34570289622879	3.27527533787486	6.70361185835186	5.58593204264151
SOX17	3.65789634843624	4.15826593358125	4.51643005244461	3.56531893762386	3.73886207294095	3.61688925871409	3.9658231919159	4.31100436310826	3.87531936661218	3.41863763204933	3.48272573227322	4.28895803650699	5.4913925480984	3.42714883999977	3.51620252877785	3.3299081278836	3.82328188838419	4.44445244714684	3.4874978086832	3.87131481316377	3.75197011501973	3.52348060102861	3.64220550500356	3.53310325086605	4.75511712797837	3.60432440830076	3.43971199417214	3.71202669818159	3.82118454251104	3.59002180380122	3.57009585347035	4.6316807733182	3.45846902391341	3.42494116061812	3.88407127389241	3.58660066206191	3.6106422835906	3.38874942993713	3.49014842269819	4.45877603442922	4.02575503153	3.66467913764361	3.96367716389912	3.8714790969843	3.5693506201263	3.73884761523209	3.55091704079965	4.61062732031879	4.62408427685963
EHD2	6.63952053522089	7.15012384222531	7.36323994359529	7.08795895480954	6.64979871477165	7.21863696092097	7.24472638487707	8.15354767738927	6.91792751058508	7.32418792892567	5.99538388131168	7.08697624995698	7.41313873944592	7.03176356501621	6.76135922049033	7.8981983921949	8.00105483425023	7.3183062012455	5.93407082836751	6.89967523425731	7.52498852365576	7.14084633811476	6.43758902626488	5.71963140400242	6.53072583327583	7.92532715908326	6.6978777836269	6.6931698513036	6.14711161038842	6.05039097307611	5.78789416517602	7.08169530929953	5.77637952934442	6.18525440393685	6.77195003630783	6.03911354534426	6.48176947907492	6.77205272008498	5.86694943724531	6.88735588273483	7.21672556469298	7.59857432328221	6.08635557393037	6.06193340400897	7.31410240609274	6.85765787360642	6.4167308278433	7.6860247091325	6.77595138545118
NTM	4.98832158615105	6.60216235321654	7.06859466075168	7.20120687968665	6.1157943334076	5.09867083773452	6.46638853440505	6.96372633727504	4.9606250332	3.94036695124135	4.75004487071919	5.20165146829474	6.43592981540923	5.61942422125738	4.67721866357277	6.82695966891069	5.52559776773655	5.56158615093016	4.86237203253751	4.59606877612962	5.07873030064483	6.27188633401781	4.11691568087418	6.65380788290678	4.60169019924266	6.55790682513529	5.21761534865093	5.04200079199487	4.56627799285444	4.65545649785041	4.26191209091229	4.63639312978481	3.91510639524602	4.15848995346966	5.04313631028319	4.62685395195856	4.37489416931864	5.43782785747493	4.2187102284871	5.18726127316632	7.08271781423779	5.11983414955647	5.6953548724407	5.22120215832421	6.29817354872119	5.96354566792282	4.99581141416858	5.66851257927738	6.3837028327922
PID1	3.85118842698951	4.12006588220762	3.85727004850337	4.00279319353196	3.89497329070689	3.79928142432121	3.91526818539031	4.36956957356798	3.84125331408114	3.69545559877471	3.97697206327869	4.00206963146067	5.07634558476278	3.55201095933688	3.90020888523186	3.75191002947613	4.33332499121372	4.5515863064351	3.83044906414799	3.93946389772388	4.04269777809979	4.30366886327644	3.62542395222002	4.49156362070933	4.1131417310012	4.32656487864248	4.48172332934656	4.06311188235113	3.57401500371371	3.62842127378305	3.63614588519536	4.25866553314268	3.64009132132744	3.56113140399329	4.01075770363881	3.85046492598064	3.8926282225503	3.63578754464398	3.56506992904624	3.9366203339025	3.97455988961393	3.80014291118116	3.98756051748899	4.00582728343863	4.99180899507258	4.10772195797403	4.06473321606783	4.5454101254331	4.35811329960311
C13orf33	5.42487408299463	5.90139966410946	7.33258447069688	5.14132445792614	5.77294810885732	4.70333909811862	4.86398254549749	6.11686886039594	4.66838090519466	6.46541721854062	4.9322947870437	6.82923652635975	7.90742118046186	5.01734887361409	4.7345630288126	5.51808189450409	5.27127928170557	6.48321600261571	4.16757663383199	6.67157962237525	4.3675937815358	5.81000287169674	4.20491709254935	4.50521042246641	5.14602966994696	5.06167812481325	4.38005823869489	5.66788283854546	4.17817436214055	4.30918328693521	4.78942113017454	4.77845082333933	4.27270983377339	4.29771233346852	4.7807880370286	4.3038041833961	4.5217533176127	4.23647210793345	4.09746968221195	5.53228984069972	5.21683453057965	5.01725480640383	5.78596836805155	4.67753570859189	5.49690957445848	5.51161421715129	4.9983270956063	6.57175459494799	6.75482574780335
CALCRL	4.8893835860104	6.08706758773923	5.86987218080728	4.49837052952429	5.00788133094007	4.4497698262371	5.34130730596196	5.59670764719389	5.13269890316708	4.103274660726	4.74847863805815	5.47610315672211	6.0509479497656	4.71258093879861	4.65651806286059	4.49995717693772	5.85160925449756	4.53934751912263	4.27253383904195	4.72626623998265	4.98773726720927	4.32533853979288	4.46599112407609	4.71807225827495	4.96924681537275	4.65863576427764	4.5043958003875	4.7263345980356	4.89578254087428	4.55528391034316	4.69100852842551	5.85490108371109	4.37904159316529	4.71284574980127	6.16381113790131	4.71373431438219	4.35161992148806	3.98156028144513	4.4923008521322	5.21914038180113	5.47461745453606	4.15284530797329	5.44090157973325	4.43228397321371	4.41598244073389	6.69087301062993	4.26359840755092	5.63394775006585	6.32792859333783
SNED1	3.98031016644025	4.39435244010282	4.39033498346998	4.19396487610099	4.18834189323109	3.90402670164086	4.00443807757532	4.92608256756562	4.36037045948286	4.04318657684077	3.98943856160058	4.92656800451342	5.01789980471674	4.09459921440976	4.21451507635203	4.38528536196381	3.99606394902172	5.29534180637265	4.3016544734411	4.63919658171459	4.55009376033172	4.3097694073876	3.77893788266579	3.88173643564444	4.11441237431613	3.94216155413406	4.25341594416535	3.9209522044725	3.80749705602277	4.14729644773219	3.70176545502699	4.09707302924411	3.82817612095189	3.84725653577455	4.20631318637711	3.83575619868772	3.86104442922769	3.78365816652404	3.82737256500163	4.00178125212787	4.18546781661193	3.74269976993795	4.41232326046238	3.90243753560309	4.08921248064146	4.43143244068169	4.49791033157293	4.89740476109999	4.73045911451846
TMEM204	4.75079701541757	6.08773155010514	6.60763982435547	5.81938746228149	6.42509150303398	5.48360596881028	6.40689880876487	6.97948317510275	6.18554695720224	4.72036839080014	5.05885178452753	6.23574245027554	6.18379400264647	5.51862924619154	6.31752841164533	7.13538751506032	6.08840259717051	7.80228356855732	6.83208284777755	4.81681290259042	6.79972082039124	5.22159388730584	5.39172898206119	5.51414796441533	6.73872486023288	6.56007077238152	5.52967864598069	6.49268486699147	6.28315099307623	6.50418914529039	5.93500619182526	6.98248710258332	5.60045610121071	5.83237042669363	6.96455753234276	7.45189863173566	4.81430410238951	5.59286725153449	6.03093614935188	5.96380723750929	7.15732634838639	5.26157114637869	4.76723553572885	6.7091271122541	5.02215724320333	6.15699831553915	4.52052213465064	6.47681841862043	5.74551285475195
F13A1	8.01451613906275	7.76881178297749	7.09634444676688	8.29881738912743	7.45570622325104	6.53751106559593	8.66021373238179	7.63593248829471	7.12384669020739	7.89330138940999	6.07603915836568	8.10085388139246	8.15439273230653	6.19664116235733	7.41121300513709	8.43313963695895	7.55437347562598	7.69144297594841	4.70678506738511	7.05625760203998	4.78800778556433	6.3146005699297	7.38504861621929	6.50587973209678	7.9562393396656	8.91282400035441	7.69854663038854	7.33040546355581	6.03008229906877	6.83788411440422	6.60036402057999	7.72991338185251	5.1498310866201	4.88744824846694	5.53417750197299	8.07980642605542	4.98137082411852	4.52664977906077	6.79301893602339	6.27345434288146	6.57741167767882	6.63556840840562	5.91970292684151	8.39638666839491	6.13395412529013	5.22165194654471	4.49746868251066	8.21653898550983	7.22853890867752
ITIH5	5.0997385829521	7.3701266695567	5.35245786117925	5.76850614457052	5.68491503774003	4.85452677965964	4.29955252941679	5.37043624891083	5.50289618938164	4.74767215622453	4.33051292668596	5.73100321315416	8.11853799896295	4.62211572354004	4.7935642497294	4.28652567756083	4.35833007250426	7.0891384235196	4.38170095222053	5.67920392928294	5.67621184095395	4.51741601533527	4.39406205195652	4.81752048070946	6.0341946963047	4.6916919986272	5.8259666607199	5.85397819183479	4.51352509503991	5.56076352087799	4.63683662397272	5.83042142327537	4.46245347686468	4.977116703692	5.43719692118199	4.8898473200341	4.44897409958295	5.27135778815129	4.89801564564692	5.72122983233214	4.69839082007701	4.7698490961095	4.75148737763645	5.45266963240962	4.39213038494777	5.7275714889869	4.04820093723952	6.66065823474871	5.80101936322538
BHMT2	4.33677373907372	5.61734985092027	4.19991267363523	4.13838668926891	4.36855892682097	3.57048363034192	4.00663743953871	4.50730704306766	4.08783326698882	4.27894129814697	3.70334868087735	4.69635179807779	6.42733532769016	3.94782499825003	4.62746008334737	4.08920390942715	3.78530422759768	4.99888076929988	4.06566154339561	4.99196745074569	4.11134253053264	5.33288221635086	4.01745461378264	3.87451904223332	4.4632476023648	3.98850510429686	4.94358053296356	4.14047661132313	3.70726090044313	4.03554979362402	4.21219820583631	4.45268366495683	3.72004638688346	3.95797909842929	4.38533305700188	3.81996152056825	3.88726628087137	3.75230295738464	4.06775908145595	4.21929797512027	4.44987057594148	4.04151585246308	4.62831851987108	3.7066764859696	5.25406166858301	4.58034143757673	5.06062506840875	5.76121432465602	5.44000803259117
CNPY4	6.06930176406447	6.14254134841734	6.69211383535769	6.72383555694791	6.34383645896714	6.03618934109365	6.11024601340504	6.6628912690117	6.14749813177193	6.47570850024947	6.3282861705489	6.12401209700494	6.6182666608507	5.9989448383809	6.08069615320217	6.22238337590462	6.13143799112829	6.29219001336282	5.8494364421087	5.97377105145516	6.71944413125728	6.90410243134221	5.87466288649646	6.13382383960746	6.22324367432157	6.41698209319344	5.89161249437065	6.16589578981112	6.11585779910914	5.77319994507612	5.40966974943856	5.91024172188153	5.64217831044288	5.64464858119791	6.51640920207102	6.21758994109072	5.64689329054412	6.21633361455092	5.9895059954924	5.72320981106878	6.40081348146891	6.94646127133715	6.30318465181148	6.68203468847209	7.2238595416445	6.57770193655498	6.35128242382811	6.95069725739934	7.0529751978965
LAMC1	8.20578560353438	9.23644537844848	8.95267215896877	8.7032630550922	8.93300829519179	8.28758459643971	8.33440515189992	9.29356067707219	9.05887231864377	8.79304900210295	8.46440507148358	8.61887380755753	9.60963780899487	8.06712345226469	8.34645305118805	8.81183118588222	9.51877046239508	9.16590017611919	9.13168988427832	8.51188594608845	8.09564406577424	8.43070088863476	7.79486523710704	8.08817722272001	8.79435636788108	8.91292232990955	8.83798559649067	8.78179238115365	8.57917648886112	8.39390438806593	8.07301245204744	8.39092288827578	8.7007744182632	8.43839756643992	8.80823447091383	7.74926329615878	8.52710663751039	9.27726994730462	8.13133467177895	8.85339876472343	9.18641448084329	8.32358408192571	8.25275153081403	7.61945281576871	8.43432736352041	9.30788051112934	6.55511412088128	8.76178179522208	8.66988888000006
SH3BGRL	9.65031299541688	10.4485828788727	9.72825683538591	8.98736361549973	7.95567003089904	9.2013884874699	8.89451463360748	9.75147104904228	9.93981737507076	9.1034943354863	8.77577275740949	9.92764491283386	10.6810127110154	8.63224761673626	9.45021595645841	9.05135396228364	9.26210697969102	9.97682741418671	6.92138926543462	9.28899286169932	9.14098072621102	9.00401095740834	8.75297087726861	8.70727944603662	9.8165596368126	9.46404680112217	9.73572750878972	9.4342611068484	9.91188685909568	9.72422840579394	9.7715498488719	8.84357983056584	9.58990259283646	9.78918327779446	9.18695115736336	10.1154247922608	9.56819740333591	7.90172159667056	9.89340601318066	9.70391035858374	8.33568356175061	8.16101716453799	9.4537142021883	8.77386326697979	8.25307651753822	9.27481353998711	8.35953065337543	10.2133946058892	10.3237492516643
EDNRB	5.51746449996859	5.96959775873913	5.66271477794708	5.05476261079324	5.77937346470436	4.27623129196155	5.2999731148751	5.01550592798407	5.58017002919908	4.10609902949704	4.03642247230922	6.08123254970044	6.88222680610842	4.51863535303978	4.75963752909317	3.73576944637675	4.29511507800195	7.91805073480008	3.5501178687927	5.79133366894627	6.43389838905496	3.97746662159561	4.04904127731508	4.9128188442088	5.25640368920841	4.46457936781683	6.53597839487592	5.33985233580651	4.08052874775577	4.88485855507512	4.56287489971768	6.90062830585437	5.39696792281758	4.86384863536421	6.0968910600131	4.8446124681801	4.27971573938982	3.60932594973829	4.53896039561439	5.72417650552787	5.87042201200893	4.41052012649074	5.14420730932585	5.21401619788491	4.14881600245579	6.18446525534967	3.87331730603795	7.56782833582578	5.63261299061454
KDR	6.24767894640219	6.82712802280335	7.08289922565486	6.05032364147731	6.3610940605884	6.56810188789893	6.74973924888451	6.53622232308545	6.97060701656056	5.34594823356399	6.13197318176648	6.73788239396457	6.85423991305561	6.22775016494986	5.90142012756277	6.29240340367136	6.7689599064895	7.27555268332104	5.37962858481033	6.3748299488566	7.05035117782616	6.40567690997566	6.61528239483975	6.05019344567086	6.46746638508328	6.60714176813521	6.86057708485627	7.04490396903273	6.47545071206321	6.71848789438262	6.28979132842863	7.78001433016696	6.16516865090249	6.29507356291962	7.76112074082156	6.78818157178094	5.66373985412672	5.53239603207092	6.14140900691512	6.55880393886636	7.12735878974387	6.23102400366493	6.43766185503096	6.66205275507531	6.19419651427796	7.43789433039062	5.98067854906309	7.21297734579286	6.98757025855981
C7orf58	5.75721473462217	6.86317339684471	5.73398766130577	6.04947344856649	6.35858652113521	4.93544536384797	5.54903557490327	5.52675904065275	5.38307182281958	6.02512529662074	5.27847182134416	6.06043859362166	7.8522164519084	4.73268621846808	5.02661516712912	5.45645430067688	7.14731779329225	7.01362773171247	5.75520969846139	5.84672192221421	5.50991180820849	5.07813054083728	5.15034082673776	4.6897297246312	5.86023362239905	7.08387516752096	6.17022982689807	5.5925403497062	4.83187013525191	5.2134473158924	4.69139598654404	5.49590774272368	4.86009618846357	4.75861511955202	5.78097866043098	5.25261146606285	4.82769617470413	4.78973973844934	4.70509633929815	5.63509338477834	5.13056663379511	4.91034691852769	5.40082657154483	5.39231478009182	4.91866728929826	6.31210223514049	4.99806227999023	7.40346300454456	6.63989972665349
PRELP	5.64154818635774	7.32911289202007	6.30662680542487	6.04800365575377	6.25212019893431	5.39350475883871	5.67896026195599	6.59145840291794	5.99318609688637	5.20083078681255	5.66710013217458	6.89935510819849	7.63371312568519	5.29029950222265	5.87127369839155	5.31063765210127	5.37061140216681	6.95360902973733	6.18425768137149	6.39685343082978	5.95061068361257	5.35658626135138	5.17999587792382	5.44763286214196	6.45654538358691	5.43776049208708	6.51793936946866	6.180762172693	5.1837330722518	5.4658209075206	5.23407499050694	5.62437306417155	5.40321344833698	5.37298340602536	5.68087892664373	5.41338817591218	5.44157739776751	5.22638768229065	5.20814834741116	5.90741015968975	6.31509811738902	5.47578050074536	6.1759092755196	5.73894922183662	5.33740306774604	6.18255553311496	5.338353213048	8.32585207382717	6.70661314830844
GUCY1B3	4.63250608870989	5.5971097046849	5.22774250840067	5.07985068007363	4.64929302294283	4.71114467303662	6.01249828170664	5.87950228926039	4.86365358658118	3.93747026813358	4.21969684322777	4.94970435766835	5.68138424732528	4.97732338874016	5.12650940625265	6.54689128982325	5.48199953254544	4.96996467863644	6.75209511983969	5.23501894826637	4.72354963420049	5.72262456008492	4.13842509108589	5.12224143007954	4.57826719742127	6.29332472195906	4.63726239011109	4.72614068704667	5.45528296349796	4.42555958234709	4.83678774762693	5.58542512493508	4.37726380340687	4.52963567620649	4.76943715817701	4.11058212232115	3.99336913841261	4.01615811939279	4.26580568548204	4.72428910423347	5.41841018469653	4.78059380662449	5.02236479087053	3.98223717538157	5.9924865886016	5.38133475340285	5.31809046762078	7.04307387842233	5.75214440850307
RAMP3	6.0049161725954	6.08463464054974	6.39842156201276	5.69754622947391	5.28398490531586	5.15275533148125	5.20053550210344	6.01391135397542	6.00467307944015	4.70060040439365	5.45293006829364	6.04908187697003	6.56997651388195	5.59529674404013	6.45981362200572	4.67993200642785	5.33906053175431	5.48427774129143	5.13740858161561	5.75749343322119	6.55882301398944	4.99253599530531	5.5138215775574	5.54748869900477	5.99917037738597	5.41474443214848	5.53416410609822	5.96794312922079	5.51053540115922	5.17281115305496	5.23818553880768	6.2122072793173	4.68443670230387	5.02439147492165	6.11482995315801	5.14498387213423	5.14476972686163	4.42513763655973	4.93982135393762	5.315068051078	6.81138591395458	5.15842260460635	5.24940451263781	5.87748922418817	4.6206444811418	6.01325995022164	4.7713077317536	6.59649445755805	5.56686540752187
PLXND1	6.70900716906793	6.95277207836855	7.63700560408678	6.82447585664614	6.53182945755529	6.37245943467943	7.49068599901857	7.81527595974724	6.59784626865819	7.43168273458146	6.49031291157447	6.51506580685432	7.11431659824382	6.46086845118327	6.94040376926804	6.78587161859544	6.4925639952397	6.67248838587118	5.61166918635723	6.79136898051819	7.02610110342916	7.08600709613722	6.80740315815461	7.37919887404926	6.67692907479949	6.8743136770532	6.34825057752457	6.44579570262033	6.72250575672577	6.19240981834563	6.39818152064858	6.93621576865282	6.42364511346119	5.80885031971657	6.68848694141058	6.30347468833936	5.5244873975359	5.47048140770553	5.22762813350224	6.36093282371147	8.49674184610796	6.75734069918084	6.35960720416836	5.8643955483874	6.22079762891162	6.94002827918783	6.0510412852244	7.63948911271808	6.5304775036335
ACTN1	9.18083254971231	10.6145907587434	10.3180455365058	9.99766648768726	9.49483463331414	9.50618045201287	9.71707896442651	11.0296437733598	9.17050144929674	10.4578301934681	8.58587196379037	10.1921427171711	10.6245742232284	9.43003519139592	9.34326514028613	10.5006085840852	10.3335992324338	9.00721665285418	7.62758898843939	9.68528670688038	9.375179416213	9.37472429154461	8.49297966189553	8.69174930437928	9.18486256057802	10.2951779457036	9.46026576872262	8.98349781358413	8.6537728765746	7.31629065521405	9.58852828528055	9.10236678321659	8.27188884109959	7.85878446960258	9.2183420091008	8.14936488341036	6.96346181257804	9.45987905107214	6.36323367533146	9.06575875997231	10.3368282671272	9.99471955903274	8.57900176800686	8.6725197148459	8.51759909333084	9.05793538854242	8.91827307495021	10.1308412419875	9.52577488175549
EFHA2	3.18670932835007	4.78267640330489	3.77647837344895	3.31833742567478	3.1626645908858	2.93936075667816	3.03892611307912	4.11614819838894	3.03190905461687	2.66296248838574	2.90177603534038	3.80576736005383	6.9892385759436	2.93906264419497	3.18484730658636	3.01607241733435	3.04084856410643	5.68833409008656	4.2070396348729	3.64276284917641	3.30333124287097	2.81253886369353	2.9631016655918	2.79966202795823	3.4526904270183	3.33213851862713	4.12135308742835	3.26303816330304	3.08818517598082	3.13402331254093	2.81514161527076	3.12757434687414	2.9934687338814	3.00585474218991	3.05184016381851	3.0074792139505	2.68078501900779	2.70935370774507	3.04436574405561	3.60413999095886	3.33388931840043	3.04513068481946	3.01484489613265	3.22186251606391	3.12458757993671	3.05063871965766	2.62197326755623	6.55749643233839	3.93715262111655
DOK5	3.62757279221242	4.18445432376995	4.92200984769738	4.48602035659909	4.15133897570571	3.74605399656092	3.79758488513032	4.69173312435854	3.80721972184937	3.85949653017789	3.98973577834206	4.17041104620325	4.74964710014462	3.88801896676417	3.96930779510828	3.91416624059956	4.09695408525674	5.01305546704623	3.86864710320443	4.14649862997358	3.94570728921349	4.41113175706282	3.81918930981135	5.34559053608545	4.14071967713517	3.83622895105258	3.67864257296147	3.73470745123462	3.44287837087845	3.90371468227866	3.69700736009272	3.76124825135577	3.66910562370196	3.89802925152705	3.8866884287632	3.67684122669631	3.59019272891413	3.59323272457584	3.75468464716068	3.86866536682226	4.36563710925085	3.92499088160635	4.52496599700427	3.69709936954364	4.08022184229926	4.40031972431798	4.14839959640835	5.23623670480744	4.38657082150577
RCN3	5.02895071074194	5.64545783710904	6.32951320735679	6.20824495407979	5.75623693028568	4.94822903586167	5.8736128677455	6.73947938203464	5.98702763643873	5.92213195873991	5.39233064565094	5.62977159115446	5.41908154609617	7.26071661471042	5.4926407468711	6.61040765574306	7.35769693170275	6.02919589565768	4.91223945376661	5.1741342855483	5.96054349488709	6.64770887728934	5.73272895887637	5.39608277889641	5.2702673420154	6.43474051157165	5.27443170342781	5.35498687882945	5.11603019810553	5.10789260761214	4.96883355827513	5.28910409027046	4.9201751735912	4.82884760886242	5.7229004374002	5.20539642192277	5.06175420123674	5.25559187335121	4.96933234068989	5.26131513192547	6.54398457415343	7.4870074802535	6.81839979184364	5.12732167006589	6.25969250762164	5.92099235188672	5.17295598577929	6.8087325620033	5.51644742515487
SHE	5.33347858893739	5.70183464487826	5.55410709637706	5.12748058430621	4.87778380522973	4.90530757582162	4.90575452067253	5.27228280663497	5.11906737454519	5.82519026742873	4.80499397229587	5.37400837597968	6.36761705461822	4.16966074678987	5.35418092479587	4.54637022110255	5.28544259096875	6.5026648792248	4.2848971694835	5.32162146219908	5.41752563262949	5.01288694248726	4.93391219893272	4.30910770998741	5.22185162261887	5.39630905838668	4.98429617334253	5.16455030246997	5.08672159142987	4.86757763120108	4.75685116933838	6.17659957089016	4.54029246216983	4.46961234643366	5.48914897773971	5.47761696845422	4.47994995409641	4.1664033950145	4.79132224888248	4.8715851031528	5.49919780105772	4.8208721490196	5.10899756626458	5.05485469563241	4.60224454584036	6.07391143456133	4.47032792709083	6.85113446081223	6.07217239410127
BIN1	5.61223612397946	7.2875839579085	6.5265451833573	5.55701246596666	5.74277559186762	5.88252368839398	5.59480485096897	5.96740294578012	5.73484767505787	6.31361265422287	5.34976977878616	6.46837760599454	7.02800929711236	5.58565836277439	6.51983323345891	5.52280354890068	5.98254396122554	6.76331838097147	6.16930837465285	6.7181948124528	6.20845745375277	6.07556683000977	5.45381368228339	5.47551678485167	5.96241582764966	5.8218902462967	6.01853412338024	5.45891815191323	5.93315731992789	5.34987382126131	5.09896762838554	5.56337140336466	5.08178060047157	4.9745588685786	5.79828838343369	5.27057332553916	5.25865942340173	5.05605180372452	5.09775471650768	5.46542814278003	6.02949665935213	5.95961438639125	5.57769334563347	5.08174446191931	6.54171866257714	5.42584870775328	5.5342965423585	6.74115404753581	6.17762418880708
ITGBL1	4.13870008560956	5.521810871501	5.96715889885606	6.4139173319709	4.41456013427009	3.60615265647138	5.85634351415013	6.21952861130792	4.25173822177027	4.42229491075369	3.47314473965316	4.39696047488065	6.67098761019724	3.71417449467462	4.46486428224284	4.34889382195744	6.52816846775347	5.39443349808226	3.65228970912158	3.25145028829535	4.79862250573878	3.39956631022758	3.54955853836707	3.72477912018007	3.77639922903877	5.98393880331677	3.72565400531627	3.90034933562613	3.34913555632199	3.65271154269905	3.59469562693572	3.99162961536641	3.31313528690203	4.27095981874759	4.33132857321919	4.12944739468477	3.56263256094992	4.11304688272873	3.80633163575316	3.71969025062742	5.79052137949837	3.91177164244557	4.66724465735543	3.67334770325061	3.54285140752842	5.29398572510394	3.42676672434982	7.10098988769195	5.73910023012828
RFTN2	3.29540222086616	3.70165891053086	3.41100193418879	3.23688287400546	3.25774350754714	3.28576315880816	3.33513636284702	3.28496213560587	3.2746046653714	3.02246352567588	3.25794021454675	3.21605749472382	3.40110104283557	3.23267502801884	3.19848907795989	3.20313735825071	3.32545846104029	3.28074790770667	3.13901557761653	3.52450937618898	3.35856596148348	3.42830538124876	3.24166345388943	3.39302103375787	3.21471393249252	3.22341948599157	3.4633457444503	3.18868834479092	3.46282808529749	3.2666842109988	3.31976043267158	3.59024152524529	3.53988645333503	3.39209529512654	3.27634429194819	3.31308358194152	3.20653290916848	3.23050338175679	3.51345396813558	3.26761475200944	3.53909328548232	3.38253141418099	3.50597493122333	3.16537328948701	3.4829138166288	3.48210079977602	3.37395906055442	3.63427499884397	3.56259409936425
WIPF1	5.30446499302026	7.13062663097514	5.79774204910329	4.96489932468045	5.14438373042046	4.97286869907748	6.44542626396105	6.26126912244857	5.58026900096111	6.07996089190112	5.08037835023499	5.08910679595944	6.16382089125342	5.20073944449007	7.54115207781811	6.01993168452627	4.90777393660466	5.75099493207466	3.87016920893151	7.10715467488434	5.68168745241666	5.4016635671003	5.60991502981101	5.2338321116062	5.68712985173318	6.49374611972814	5.31147049357002	4.64004466621129	6.7664947863404	4.88798171265811	4.9407897993541	5.8726206091904	4.36355463039272	4.24224363144363	4.76204233536957	4.82113483309132	3.37930344457165	4.28109501803705	4.32962943522622	4.76948732351415	6.37612910865921	5.55207290988321	5.88455818977964	4.31042348840016	5.54502521474944	5.15171280991595	4.76060731663651	7.11474664752681	5.37847010696661
NXN	8.79561743279367	9.89718840405389	9.73712701855864	8.88112007378881	9.06350564489129	9.58041345731066	10.0450612016585	10.5425008338595	7.9210590449889	9.63705262114676	7.07748524620654	9.94189651486809	10.0012608081254	9.66974415019321	8.16654652056085	10.3846575973179	10.6094019249752	9.76960724210102	8.45481648287702	8.32841310990638	8.28437060577229	9.87421677642324	6.77648047728975	9.19568149629054	8.17084793185236	11.0914942148964	9.0416635631338	8.89503112960412	6.86160905102638	7.59852448041804	8.05307926633124	9.41983678813339	7.17768455746665	6.55956577856225	7.7789862474388	8.54924066632124	8.50674552422001	8.61450691884809	7.28526712843036	9.19298727185463	9.00156058529508	10.7033197456198	7.56504591813918	6.89276249494381	9.77857605483647	7.92287240324724	9.69058569826733	10.2788184984365	8.07317133878517
GPR183	5.23006000646444	7.25839701062808	6.96890772623759	4.69317747823341	5.28465565943231	4.31504182541075	6.84104352631185	5.24387779249211	5.53318718997615	5.47872887266771	4.32634715108545	5.71880835619525	6.85712386422331	5.30975139985147	6.67777275769992	6.81430836416297	4.3499017140004	4.97817114357765	3.86723962660418	7.34066394262438	4.50994159921703	3.96767988931728	4.02053535241144	3.66685464861231	5.67594056204801	7.21745011241792	4.78030218700146	5.3398607232144	4.81545698915874	3.7825822575669	4.41110936740531	4.72173282253337	3.23498596437626	3.81009129646315	4.21145992452658	4.36233857324502	3.27774875326032	3.63221157060279	3.58175065137353	5.38031677752006	5.7549817590154	5.30569398882455	5.36929869485774	4.34901480221206	4.20119080326834	5.28775731068485	5.18966399690779	6.62603041212622	6.54508111150833
ADAMTS9	5.07143660094349	6.42695050550503	6.51580736981381	4.96512159041398	4.8813071890315	4.5183666741688	4.64812669252148	5.31161181061271	4.91310987593584	4.41669094428905	4.73849012560974	6.26195484169389	7.02993970596633	4.99400346844031	4.39201625680152	4.63534705544467	5.00859179119873	5.25168774897573	4.38912449921333	5.44810880283236	4.4219329688631	4.52430799824364	4.53371385153714	4.82989501487523	5.23047632910442	4.95139724347584	4.68480494339979	5.00281231335672	4.41231448261989	4.74006223567681	4.42225458358426	4.88493673988136	3.99076683137901	4.27693114750669	5.03247555340889	4.60252954481309	4.24873506135551	4.40764361330333	4.15453474943751	5.65375761149554	5.15717622254587	4.78295335407222	5.16718051076287	4.27011048945636	4.51569217813964	5.98683184573134	4.35993481683973	5.19526366446288	5.50429794007876
ADRA2A	4.37467036577919	4.36568359815172	5.27953518034043	3.9721887553488	4.21215397490177	3.65854126285038	3.52366652535157	4.77720251171363	4.09079446338878	3.09716585520615	3.47869172381992	4.52402153094721	5.76038327727488	3.46784723065469	6.46679623994289	3.22011206540662	3.26478246011953	6.39426378539626	5.11552229501777	4.24248977163514	4.702811833926	3.91126036194172	3.46300897915829	5.15395214654788	4.0223494064191	3.45541345563913	4.33318161575283	4.50094513000913	4.00540383436268	4.56202692193773	3.36548691645117	5.40640466089768	3.53734793125843	3.75021728570522	5.0827369111275	4.38153997692886	3.66117416862574	3.23950753521004	3.50251125863855	4.43687869780352	4.68279416393436	4.62949859389647	4.66339885566045	4.30928085364504	3.32362897940503	4.64412632711642	3.28425239591471	5.45583373328935	5.02078998309237
FIBIN	3.83039357640139	4.16946349864304	4.86871943537976	4.77841848997602	4.18811887304878	5.681487918055	5.50739242236247	6.93972967472952	3.64714252354053	3.35452608516292	3.6187437103107	3.83727488130058	5.6141123832885	3.99845015884801	4.15343126837619	4.60993608604445	4.54190233985022	4.49859924222536	3.60544592498924	3.82144588301761	3.96579735837957	3.9794814975436	3.4296035363105	3.89166651083279	3.76395493803911	5.11901718461229	3.64028313981586	3.64398198643708	3.37406296412392	3.48650238472856	3.35528977940399	3.66543359199105	3.51793672896691	3.56269221847982	3.61381962072717	3.60996388870217	3.63696513399972	3.42284386262409	3.55565706989684	3.69029311163697	5.6421568677187	3.9229674793365	4.30650208115809	3.51515880295701	5.11354864466771	3.96546242552897	3.69570851879895	6.98355811244036	4.64484170911307
ADAM33	5.3497274724716	6.42271742224498	5.56815271854477	5.14154188207409	5.47213680997449	5.06858043601639	4.9578131007108	5.61590882525041	5.52192158507468	5.08487911503994	5.44559441862877	6.29001597267888	6.81480513342049	5.30965201763566	5.12357308076928	5.22232448007181	4.96776771353675	6.20064044195105	5.32766272581003	6.20736375501854	6.07854921806392	5.6219392596256	4.87016075527934	5.72974556541557	5.75560347911235	5.05697913663623	6.16117517396542	5.45944827369207	4.9931609079071	5.0658393400098	5.14776959883324	5.78079931464213	5.38084458291592	5.12561654040152	5.53686142599944	5.25700624158446	5.38297402010785	5.13006874529168	5.18283899170959	5.66882522565983	5.80752519543963	5.16486805023468	5.51198184952059	5.06345945651269	5.250804829995	5.37653686638349	5.27338421405662	6.80949594329345	6.415747331496
FXYD1	5.04658588171532	4.88845599793265	5.38322729496293	4.25313016488017	4.19242058933832	3.78099486023368	4.12511280412497	5.07238111747585	4.09117555719696	3.77865591584534	3.93225421926973	4.52339601264822	6.29603772748221	3.81939653083347	4.20358564747015	3.3171329736312	3.90212112379597	7.60376152674117	4.60477844971994	4.75048264586897	4.06475565705189	4.66920250948572	3.87888613927187	4.08740560463914	5.75488273975343	3.53318157639257	6.89940124789747	4.85394232283265	3.91954494665868	4.01640131855267	3.65976194008727	4.46131059807445	3.46219244913642	3.86762798449706	4.21487772028698	3.76011959775011	4.2321205689497	3.64289791232562	3.8916948338189	4.85113140996739	4.25449793691252	4.8884497039151	4.82466875765116	3.91238294192106	5.13215565283526	3.61849959561701	4.61411334936535	7.82842478383834	4.90580566862337
DKK3	6.14475460109959	6.85180645442424	6.58460570141168	6.625202370782	7.18426767782201	6.96342935799092	6.74868354010604	7.42187773558019	7.22643254511982	7.06413902496643	5.41133544473169	6.84664271125905	7.4149996014558	6.47642414937951	4.8614098457374	8.42154876149522	6.02262892926015	8.23107611726082	4.31833038852145	5.95495968690996	5.9576686030737	6.6206190082606	4.82547331074888	8.17442887210021	6.16496648682113	9.21548038141048	8.13491210451	6.80430715637702	5.6086279572927	6.20308170609193	5.34196897970404	7.00231742572999	5.58036772524779	5.34628219823906	6.6227206036605	6.46368997776207	4.68274199047678	6.84414400540438	5.58239667947883	6.48048108143463	6.98213296130859	7.75055656668592	4.93230254355103	5.91101117938032	5.50116292397317	7.09308760169761	7.00849611703335	8.54498031634774	6.02003155008547
HSPG2	6.17792104208823	6.89115619541449	7.01963415949266	6.55183847805605	6.58372428965251	6.51455374127155	6.19532688420203	7.12157441521651	6.42367128975131	6.3588765722527	6.06690623885266	7.0360273980289	7.45449238416123	6.32667629063676	6.4379635979368	6.76558530338251	6.98267802085992	6.87776833167655	8.10035487425085	6.51341066759301	6.83684476638006	6.72308435809202	6.13707572869366	5.88864393613506	6.66897467810556	6.64374624427974	6.36386323981993	6.54972358427988	6.48147869594118	6.36072402368539	5.88592128367404	6.52400000215623	5.75171337286511	6.03680368806468	7.05664831863606	6.02075183019485	5.91201393151757	6.10021276437447	6.00686424364765	7.01222510870939	7.50088687496786	6.75355094245536	6.50866652913468	6.01702082350841	6.82456011739854	6.70060804720228	6.08995181212227	7.25824507137568	6.76630281572414
ADAMTS1	8.09487071672053	8.90751355563066	7.72158946535958	6.30147172134511	7.33105584222322	5.72081313641522	6.02306769062905	7.84729901023425	7.15702478704396	5.94749316075777	7.27900240963397	8.69854394259858	10.2618769831894	6.50410673350255	5.51419961562902	6.52620551224692	7.69819923760954	9.35648567352438	4.75591679079503	8.5905154350749	6.56684023136743	5.92519509393786	6.03598448019779	6.86944321701468	9.40828938014598	6.63102509401097	8.94369929882817	7.02485468499913	5.88843505455526	6.05384060189973	7.54477474464123	8.10161908287973	5.80231272920608	6.63549158953355	8.24227133628656	6.07565942846642	6.03788375672252	7.14341291958099	6.87382506952499	8.19827313769057	6.93741031127979	6.10163510930745	7.72203495985195	7.5059305084822	6.32012652263936	7.41488911448173	5.40751727559736	9.83794554376406	9.28782697542331
STX2	4.85883273451437	6.2991284055353	6.0313839962253	5.09929760924312	4.98857158539229	4.95092373230468	5.69412402743156	6.03563943775167	5.008755524875	5.87329529560202	5.91521178590023	5.47261075795646	6.73553366848111	4.56050931691592	5.50504374481851	5.72202411893812	6.17237696858273	5.73713137935387	5.72531848579231	5.33908489808844	4.66760571679639	5.72402679222551	4.50330436226455	7.05745176621808	5.12901881728267	6.30406862951508	4.7678354329595	4.61848901588123	4.65543726194169	4.38789151970607	4.28079324671283	5.30538125805791	4.31174692527924	4.55680964049335	4.79544242180007	4.42248060039275	4.61502028056865	5.88630164157194	4.53861540994368	4.75860479600415	5.62740797278672	6.22810783713437	4.74211578694143	4.5001853861009	6.28461882983397	4.52757613575995	5.12002267824506	6.13187794645017	6.16135702367751
RSPO3	3.71978113791507	5.11847441299342	5.27907441758008	3.96785096940056	3.30123271361035	3.31108959287638	7.43398176240572	4.87006685786721	3.299336355211	3.11338885737235	3.62910676854067	4.16998347936745	6.22664329273641	3.5719514691972	4.18595946401758	3.38864742146848	3.22566418376726	6.23330245226953	3.90477207294007	5.45516364823946	4.07771519849806	3.29636299796734	3.21637676843367	4.62969264359103	3.5503050641936	3.53100869355783	3.59789198281983	3.60261200283246	3.41789130879076	3.32698053175283	3.08887463426558	3.94447170588155	3.09184732711436	3.20420394120993	3.57506987395467	3.0447973894971	3.28587494793603	3.04264219042402	3.20385830169702	3.6222851622799	3.7931789725596	4.05694001132383	3.97028792253355	3.16620492262491	3.46549592668351	3.58784116656424	3.06490278538846	7.84112306537846	3.89811430734374
MSN	7.56419454692878	9.22178647712759	9.24277233256374	7.86788689555017	7.61387215857261	8.88628190947515	9.3120584913217	8.82575081150223	8.00103558193108	8.19051398160174	7.79756239511202	9.18594535814684	9.21738433633669	9.55277435269925	9.5385565279817	10.2514145106512	9.75697257338511	8.27509076260849	6.2497024078933	9.4466830430858	8.52921798657115	8.80063884605632	7.92436325795806	6.79335904950986	8.08094253494677	9.87208841755212	8.04529008117774	7.4618500042365	9.7721519670285	6.58533929551866	6.79638239009712	8.29545037664121	6.56626344871436	6.90545392833267	8.12866271717764	6.8881412852945	5.3449796116246	6.38684688399389	5.87596118171145	7.73808603485909	8.67908892792391	9.37683306490189	7.86809205357113	6.24191345916176	8.87221093765263	7.88143046609761	9.27805589419513	8.79304935103024	7.98214045810423
FLNC	5.58066124435229	6.58977679571178	6.10877297590565	6.05260845484011	5.88750655833171	5.34721966391153	5.99284366787944	6.06989209359478	5.52516637786105	4.91134266066697	5.05130488514335	5.98352016536846	7.30969070979516	5.79154969435617	5.41088729939082	5.53918969506335	5.22351697338776	5.87710103988763	5.79936369739189	5.8724503213261	5.19029530377175	4.86563616206742	5.04009099977873	6.06529074288496	6.16119840551608	5.20382515359625	6.01278256797771	6.34243943474913	5.18506135660336	5.30433806954539	4.96504492738043	5.62019653682542	5.10218514300431	5.38395211178839	5.80756088498199	5.07107593759127	4.95409403013116	5.03128143420766	4.96309748074413	6.02681616213367	5.2916615295568	5.09159334761638	5.44145287450255	5.18000623162062	4.62145244559449	5.64413033096605	4.85591108385802	7.73490308819743	6.11649640410433
FAM26E	4.26626184578962	4.50663084603101	4.53302007784473	4.2419001970735	4.71251264778607	4.3107999754216	4.52377915281596	5.10337958963383	4.28245537388999	4.34997152815067	4.6262959058129	4.36971244633869	4.76496714552844	4.41383497324709	4.71204228120771	4.22881065751952	4.27414084018904	4.64516023568621	4.02587936391236	4.63597916050994	4.02490635410754	5.467993688918	4.09129644193358	4.06051167343025	4.24106969626072	4.62000067531802	4.27184299066102	4.52529438713514	4.13374290226235	3.85132051500318	4.07082449362049	4.34855835128263	4.13204886067341	3.95090135052892	4.40976220566438	4.03277979974233	4.14255187247953	3.9984038631121	3.8395140371369	4.06976677316272	4.58183737656887	4.83220334538832	4.3682396887237	4.10570342032215	4.69897854083497	4.51128408238564	4.6185449372441	5.07975695821106	4.65897602865383
CD34	5.58242508818699	6.28222126809563	6.24139629648534	5.63393318086369	5.74475881771566	5.57027922834536	5.48554579770145	6.26170227550218	5.83667781496764	5.11753714363183	5.33656766808772	6.37996554992548	7.15285929745514	5.05899738385473	5.60595096233239	5.35229525589594	5.76124490166282	7.10516658993761	5.28217857696187	6.17193261062067	6.04417156936906	5.78641090635262	5.77365817900174	5.50758037299864	6.15472367019908	5.54743848035785	5.48729070060842	5.89049687625297	5.92817153142386	5.74002256192656	5.46790067988364	5.99422680684052	5.63459591722084	5.48643899187507	6.44248082131715	5.8759878753707	5.87917355882563	5.09906940886766	5.85282227061394	6.04815370161971	6.57739909923006	5.44369726454948	6.32612558012249	5.75519718651435	5.79771219753891	6.02300562844937	5.68096708353479	6.40252637954441	6.279609992254
PDLIM2	5.0330161016187	5.2695262088752	5.5208921193704	5.48448319167942	5.37234973414576	5.50614140466629	5.41872088218613	5.58023070993996	5.49324650551399	5.70894911764728	5.21999734113217	5.49502627037068	5.88474728888002	5.55810141122518	5.52703546584865	5.80881825771927	5.54714767124012	5.34486814001395	5.32356484848999	5.52599304177661	5.66918116261263	5.71232893947997	5.14816971587208	4.96161938376055	5.06806539138271	5.46976872599136	5.23742186828107	5.25955904581979	5.30612814412603	5.31274225101912	5.71247739047938	5.23415161294148	5.06472457923583	4.85960603897702	5.19216147531416	5.19151699842409	4.86956788632231	4.96782033274582	5.0876174496067	4.90272459756606	5.8243274763064	5.40387879343927	5.31718321780356	5.35259096135292	5.59777370957536	5.30180736050507	5.26776834296899	5.84327400813628	5.64918149793637
AOX1	3.82641241314127	4.48565181176984	4.1523514716915	3.68402375497566	3.74225630091056	3.34541711535147	3.55806942986207	4.11103974321036	3.73067975551398	3.26807093212772	3.55796731050058	4.73935855685767	5.78205981652905	3.33722584852855	4.42089994666906	3.66249633391037	4.06578575401901	5.80278281229665	3.60503101353001	4.70181248538566	4.61997256849582	3.45992804068287	3.35082858315163	3.35289842625359	3.8704571018849	5.02237204634179	4.72397079229852	3.53309270945634	3.53123311405382	3.7629824739744	3.23812091582096	3.76611371867966	3.43447449099739	3.50515517777634	5.66342077623079	3.37452228409399	3.47539815373339	3.32530300986366	3.57287516047039	3.70605431907128	3.50033525750858	3.53618928863109	4.22907209709333	3.45654092674805	4.77119451993783	3.59586771739589	3.39943637994438	5.81544463547071	4.09297038723524
MEF2C	5.78735196348981	7.00656422722347	6.02094477044161	5.70289346020945	5.87522631743713	5.25892424582803	5.89124849470932	6.00331563367162	6.02110950692114	5.97168140885202	6.42403407621677	6.07526825833635	7.18377658145339	5.31216125607638	7.37881578393212	5.77791078980136	5.72239702469057	6.08646178643283	5.00020466124016	6.21908998018243	5.48410006426834	5.33373279695666	5.19022010427409	5.05146950951436	6.00565207926561	5.62099112850114	5.74156510678274	5.3039241514755	5.50207216094965	5.39385290302386	5.44719250168954	6.09125077361103	4.79362094057286	5.58482872302337	6.61628709251962	5.78669006742864	4.93212193049325	4.89460388491249	5.78438476003295	5.93291066244357	6.37827696990389	5.39145828276665	5.88766509982103	5.20160210777255	5.32202721507192	6.10574634460609	5.23239260672011	6.68439963478741	6.05934183521011
ARHGEF17	6.69182341906275	6.93295375987363	6.77441684233205	6.36117347329135	6.48694051220097	6.08730841622831	6.47847213705238	6.70670756948585	6.69141364226666	6.0384360081868	6.40345448882289	7.02294642968172	7.37060724160031	6.26289416485306	6.31572165516372	6.75062379349091	7.10057128253931	6.82545114256185	7.26369678730024	6.93241434672369	7.10868907683992	6.55511194968881	6.49541342365862	6.53460000373399	6.64861642729482	6.88630975641484	6.85448077885793	6.26445891161775	6.43366447699941	6.57973083054524	6.40203152325348	6.75422225708465	6.53706057816585	6.22255275400801	6.79301945997278	6.31744963577591	6.12802451401539	5.79638026626152	6.26573916587115	6.70939786383622	7.37771158470668	6.26297583569004	7.14963048909092	6.08036273335808	6.66903309032553	6.82527173485741	6.5692655471015	7.38789221090016	7.10243755942371
SELP	6.20956974298862	7.28235733448943	6.68113577979499	4.95008557091681	4.84823175227914	5.28758758120535	4.66371373159907	5.55287478936202	5.95062572020948	4.47430524075351	4.9819740019452	6.06617669152673	7.08490465805442	4.62615125453833	6.23482571841449	4.20773935214273	4.83219775551079	5.88249822617765	4.38813092465807	6.48234525535428	5.82424083750182	4.77258532927712	4.77408360910879	4.38283670478884	5.93532524597243	4.99902627377273	5.30680687221274	5.50970970505619	4.99167241520432	4.7066868877458	4.53367334813115	6.60743323159173	4.7125927899489	4.61717012162185	5.92637657798182	4.71243783292246	5.08446494679313	4.34070378989265	4.95250447604257	5.59696987888182	5.32508524977253	5.09573726914378	5.92916664119507	5.58625807722788	4.2876606602564	6.22375959296911	4.68089124971912	7.54619176701038	6.29067310608071
LRRC17	4.62287845832093	5.50734636743211	5.71770558593667	4.03518147111692	3.74339118497145	3.64578862471557	6.01076382671236	6.20781361512027	3.69863549461375	3.63497372438692	4.01613408958933	4.18163660087371	6.35319658614505	4.15644629005005	3.68171960966281	4.96517767777963	4.80028948988272	5.7573130647166	4.23216609658515	4.04165165776774	3.85366285250888	5.17359603101508	3.54011172291644	6.85536563892518	3.82271184526928	3.87359161846274	4.59826786866155	3.94386074062742	3.86463331347447	4.1937510611401	3.81417027360587	4.49572420669519	4.37053054720164	4.08936113622735	4.12793467680483	3.78656954720734	4.09015382662891	3.73745718839785	3.88740960765026	4.48628933718942	4.49435741291213	4.17189559891449	4.78153797614377	3.5697675102796	5.67442717891598	4.31166480962084	3.57722697431942	7.32493808801934	6.415747331496
DLC1	7.17985425778571	7.52029014864812	7.25412663029918	6.07181093072264	6.7175057602851	5.56103902360787	6.57451731494751	7.48253189130792	6.56687871317848	6.46533013316335	5.11560264028336	6.50822694360192	8.04127565651164	5.41847624208355	5.48603962519696	5.8877657219036	5.77725878784363	8.14804910572451	5.03708096543449	6.43062399445862	6.07903937442486	6.10690889074738	6.1008523114097	5.76648322950215	7.15615358244677	6.54402319147265	6.62473383786748	6.20002360757234	5.47395427100824	5.58138452401078	5.7964753646389	6.65192865021279	7.44992942003703	5.6338339944436	6.6051893949695	5.88069206438136	4.99241709870379	5.19592206506902	5.28218321324908	7.70901003700235	6.44846405967839	5.74278051955735	5.71813394100402	6.40886688620884	5.41988105762096	7.34968954831788	4.91236022974623	8.11350520608357	6.45336667495302
HPGDS	3.57167090380454	4.20210363156476	4.10292525627758	3.66467673308748	3.56431930883494	3.37597300176033	3.39766569884258	3.65713840189381	3.6073622873718	3.64398682792513	3.33456264135653	4.22772391533642	4.67476028288064	3.53395379696363	3.16771336751911	4.06131653205077	3.53720955523877	4.28177732892045	3.57175279016473	3.59978801668773	3.39954548331757	3.82221133169109	3.63319762948129	2.87221669554107	4.01556675972836	4.03520822136325	3.99382169781054	3.48371642185588	3.27383857015433	3.40716316266635	3.30282813632768	3.5031593489647	3.30336180017993	3.48740083446213	3.58079852457998	3.5671763821508	3.52555468550776	3.53988858269801	3.17915209396708	3.44411048492135	3.69893956511265	3.43209212306174	4.16452969470552	3.80256782644884	3.69225962994956	3.73689288212589	3.70444089109371	5.72890022578523	3.96619419642438
LYVE1	4.12104100952215	4.32413494358122	3.88594704585586	4.15252070303387	3.6535304113015	3.60119846502906	3.88885714764413	3.89824964888943	3.38914590191002	3.02368476969815	3.57784174383403	4.62148185972008	5.67983690771448	3.37156934688519	3.82481298386745	3.36327609737378	5.25865467891953	4.6192186196469	3.43475168246812	5.00588103512104	3.47826302244802	3.78337578272457	3.19097102614934	3.24431940186746	4.35772017375597	3.66939193820894	3.52620715290494	3.59099176550695	3.32100594891566	3.22961574863819	3.59250537112826	4.48339666173154	3.31622458090211	3.22968879769289	3.52741871365354	3.55014052532171	3.21329274655169	3.11341490890448	4.19051996008677	3.50075681369159	3.68848007905977	3.66268300958111	4.01092080655144	3.56912986203398	3.62883232924624	3.60553813726481	3.69345702709458	5.08450762379042	4.23774096762203
TENC1	6.17492007382428	6.83081150589687	6.31059182096045	5.6825548745745	5.71278173908102	6.25466679929665	5.72666803678383	6.47557166335983	5.94678856691305	6.55890505119508	5.80448057225705	6.55450581117904	7.3217646399448	5.51486555724934	6.15540557217718	5.4236516683355	5.33580046362989	7.01193509454254	5.55321733933255	6.12571193672414	6.72594995591426	6.05222493849083	5.50335683973043	5.9351945871507	5.96597408655416	5.91411923806746	6.13519206547742	5.88440288612555	5.55225401040675	5.82357609535431	5.3890393081506	5.81530978907263	5.05982642362993	5.42579062621085	6.13559117783395	5.52648398115138	5.20166872916534	5.22002527650589	5.51189652207604	6.19412344723805	6.60612424429644	5.62480429823177	5.88509858110056	5.63448911871995	5.12998109768243	6.0017559676334	5.01861392172796	7.63716552549193	5.96460981437195
PPP1R12B	5.3124950409227	7.3954744644687	6.20392013458097	5.75542387089064	6.06763668599006	5.19115693801896	4.95910436305443	6.54720855589546	5.69837969185683	4.70013994586133	5.1407092328187	6.71158860462283	7.81343724610567	5.26510713793068	5.29334373065275	4.99332486815809	5.75703893948599	6.29658602602184	5.70754223871249	6.86019757667734	5.66059290975664	4.84396023782382	5.11060364008061	5.13030886104955	6.3803891454613	4.93503895632108	5.91323645266127	5.96102717732996	5.64747006401721	5.09998467110174	5.59557347876083	5.77742689317938	5.11257980798862	5.62643640074866	5.94168166997832	5.10537230174267	5.6248413648724	5.07574750813207	5.13219106248579	6.20249757089241	6.061886130443	5.16811383932231	5.63743116583398	5.56227154443052	4.86625498266667	5.79583875017556	4.71347753676895	6.91704538529786	6.90022967567006
MEOX1	4.34138153141074	4.4830220095181	3.96919031828703	3.59774472183202	3.44897325803503	3.53294268441156	3.26881343542143	3.76661693448452	3.91327719850098	3.41351385145459	3.41556492891433	4.20078638130386	5.82174923955112	3.68041915684982	4.5483688719173	3.42922787053502	3.60662540004157	4.75972613193659	3.62867324396004	4.18615877443047	3.98056138934699	4.15763782181776	3.79800825337271	3.44520028935081	3.56648035925662	3.19650000820487	3.72336116163545	4.11983054870805	3.63064126901509	3.27867208577987	3.2789225782221	4.35264150110474	3.28044513444066	3.33473566530108	3.89552479626486	3.35116518556162	3.15204863560176	3.27932806987466	3.38748957661898	3.95007617372582	4.16737538182162	3.98203966853653	5.3565099962036	3.409785876049	3.89178482538934	3.5029095818416	4.00327301379864	4.2389631838481	4.53387878154259
ALDH2	9.31242800414507	9.6616071909696	8.80115760183754	7.68452296886831	7.66340165687157	10.4160247825185	9.0459210461518	8.44381316804834	10.7187189565614	9.42624269937183	8.17401335966756	9.62153945940898	10.0611425841384	10.2446895863076	10.2297433625464	9.72402257022691	8.13733710485982	9.9758151280659	7.70562651158065	10.1813858874239	9.85376583783254	7.52308214595211	8.18347698559123	5.65849597225483	8.78176982860125	9.58149170532405	9.26486886918335	7.90060380915796	8.84190385602781	6.9445162953284	8.6078174707816	8.91632337359476	5.82775455162279	8.80273661642565	10.1667677295674	8.03251659053567	6.76297897195494	6.1946863731079	6.21497153009577	7.62507239442926	8.179232948817	8.67960090999889	8.00329809248044	7.29635627126434	5.4113347902642	9.47189667458214	5.71654118916243	9.71075562057726	9.31484804608984
PTGFR	3.24526470463876	4.7482791558729	3.75011050343927	3.31183672867249	3.53370971177135	3.14856472960261	3.52777100804664	3.73788198363822	3.31164892027448	3.10366984439925	3.06211561118976	3.61125686087283	5.31672428145543	3.2534878117926	3.26057959808731	3.39659609127258	3.75236423592417	4.38856165064058	4.80622724762312	3.46725459215552	3.75175959832269	3.49762133061932	3.05017366256355	3.12624783441686	3.59512987140395	3.30606884747319	3.53255569092628	3.30257124772038	3.13396884442046	3.35125241883058	3.32172835563391	3.83451474563786	3.1052010945537	3.0888292126915	3.67773166015156	3.09566186511385	3.25109408114458	3.80001552296745	3.09829819285348	3.91077577036147	3.41526008237352	3.21496589186666	3.40116422099677	3.15472949402467	3.62900665342706	3.83455433172798	3.41209819019366	4.58919495405524	3.58536664984331
CAV1	7.94554339491907	10.0380868257783	8.93540293105825	9.18791743970474	7.8813112140062	8.2170413100902	7.62058737913691	10.194874485557	7.90508333154229	11.1444531201075	7.10345475692729	8.77734596638707	10.6820557288497	9.11985478073658	7.8178539123846	10.3853161982122	10.5066697173213	9.39733659234602	5.33492677077703	8.75955018543213	7.04080296846008	9.25966455291401	7.66418117675258	7.04637420163243	8.81712837304002	10.5462429206966	8.32683114141125	8.00181357037406	7.45710983294948	6.72083568610319	6.62576971270206	9.49265669900299	6.48332054358008	6.63346583167995	8.18236849681175	7.18735486078943	6.91472815755855	10.1521675200353	6.65118179513729	8.54693937579534	8.00454896171839	10.2336250467911	7.23602375119753	6.4490774960296	9.7101828556171	9.35996932642565	8.27332862674807	10.3753934865391	9.08846229607759
EPHA3	3.53003592148917	3.78407945995222	3.41252989135016	3.54284642577413	3.64369998095812	3.34349085549419	3.45501143102918	3.43446387613365	3.3899075482806	3.03563240285013	3.33733225847541	3.52788821196898	4.45886740004017	3.14535152778998	3.30953931221898	3.54935022142626	3.19910577739874	3.74745799577516	3.28732735125042	3.53668851740307	3.56067296496676	3.36623298586446	3.08953292073961	3.44855341685618	3.22185572476837	3.4343722919415	4.56667116021335	3.47415050913617	3.23865801379085	3.35252182959204	3.11393965526688	3.58953228009749	3.11544403731453	3.29874589308951	3.55325722107505	3.15794149631762	3.13894492596186	3.21746931310139	3.13080118974587	3.69395198580164	3.46740113381742	3.39725851751428	3.60344425597237	3.2009323556011	3.57225645094829	3.46668024453847	3.28929625808761	4.0840616418052	3.8138683445624
GSN	6.01189830291558	7.43213909711892	7.53090342428153	6.18778410745587	6.33672806959065	6.06462938418381	6.03841659674061	6.53960404507239	6.77737181780397	6.29454824477738	5.44258878656905	7.48503154400636	7.56902716955132	6.62207472359255	7.21483993743549	7.40965055151476	7.27276864233776	8.13723000483884	5.69276439954002	7.01835261458637	7.29472624715454	6.21460494855631	6.674795871939	5.75340166023252	6.94260116278563	6.60392685624917	6.86530461853917	6.19955590732645	6.58909711176304	5.97159403815007	6.58383907843199	6.75830420387969	5.58459839731237	6.14459774422346	7.43846075580302	6.61805651971765	6.05922545806129	6.38986150629678	5.68800572757738	6.6043263688224	7.03261661690567	6.79579252723332	6.706001552275	6.6713166170172	6.1924174142315	7.0136482026474	6.4030205099833	6.99597331555326	7.28703601647225
HMCN1	4.20911953076292	5.03522545343265	4.06563916436394	3.52651371471925	3.54425432123065	3.59964661620091	4.24694707211753	4.31403843346904	3.17955705376935	3.03052753460857	3.38091789410131	3.34773241144069	4.62662192128647	3.55479799544106	3.3361044031637	3.54004243822877	3.69615145364999	3.59901955224751	3.25259726387094	3.90403500870332	3.28319055000426	5.62247923841933	3.05791542172857	4.26608503289409	3.64639826437341	3.87577898695518	4.50606102776291	3.65223868381973	3.24356540023693	3.53962692539521	4.05235360770777	3.7439392347449	3.44336554474441	3.34274892042897	3.62857652640952	3.6923400440566	2.91495410495916	3.2676176170263	3.25143957910803	3.97618063323842	3.79045069344276	4.37149724935616	3.45437434341791	3.91026393576714	5.4130209915653	3.4301285664202	3.43326736192639	8.25589936046239	4.97293661781794
GUCY1A3	6.75441185597846	7.55942749007563	8.38502381483842	7.98109525894491	6.42576597203358	6.88791669462998	8.36530918834605	9.0949781369721	6.49911536865235	6.99277548748896	6.21109782884602	6.38706438147327	7.96059847507171	6.80605892475017	7.25686607302149	8.03366931790708	7.0675853306213	7.34025054369595	10.6763915991098	6.72482668267939	7.2399243192936	8.65438395008685	4.65231374783203	6.09494703559018	7.16867399428292	8.04061932312207	6.64821600757721	5.95303783069826	6.87605812982808	5.59508774865069	5.10771904906433	8.4005169594582	5.63571197684763	6.71862044973921	6.53538277869256	5.55433784004724	4.87280510735091	5.05724179713317	4.60365672051673	6.38996851631537	7.53741200689784	7.78718892492843	6.74063962372325	4.93177296199519	7.51919108949639	6.78976439533513	6.10825427066864	8.87016908751066	7.4302675309863
MST150	6.33254028442201	7.72918134020859	7.99476164134645	7.59139624082362	7.69936176431059	6.4346719526943	9.02717247392681	8.29207701812944	6.03452136857438	7.12743773346191	6.01725679951783	7.62411368460538	8.15191898424286	6.34160458706958	6.27564169164294	7.84945010752483	6.69151365063629	7.98976022923883	5.75171970770566	6.21832302181878	5.35361785112534	6.74639581035407	5.83841655941175	5.75686120884709	6.75508802144565	7.3572765131718	6.92979992444349	6.72124396871424	6.19746423985967	5.82466917482058	6.07922079724685	6.16058942251172	5.89461110024166	6.06756408045748	6.37833282977758	6.35239103735521	5.87696923151384	6.65861193447767	6.32691032178908	6.15055528856172	7.26162016780446	7.43604961760041	5.90934934823993	6.86066158282388	7.4392779769383	6.87910388265732	7.02853355034297	7.94382315575797	6.69825171210848
ITM2A	4.75829275532411	5.35185404676295	5.02225728951245	4.28384309124213	4.45812159692897	4.59444819167204	5.48165220997141	5.0868143988613	5.11635690699556	4.26184681521882	4.51121830225023	4.8720992395939	7.15202672762157	4.42801311700832	7.13353196622062	3.70167284393909	4.36215164704639	7.07023344743674	4.56737750153929	5.78576958654275	4.92705405469562	3.31106635069174	4.89633735747674	3.70593758486949	5.61672156319011	4.35172289003529	5.10874366496519	5.0290291913839	6.08210325279586	3.9242728639019	4.21987212507608	5.89910531771485	3.87926909396599	4.41922646860878	6.11835771243676	4.31230476606087	4.12639849043047	3.3782811012655	4.57057842646649	4.72235173964523	5.43785020043776	4.62977610651699	5.67147913068497	4.00720820851962	3.2332917218361	4.74752045532696	3.53100559926924	6.77942590399056	4.79442127981263
CCPG1	5.09393210267487	6.52007660283403	5.67973829498546	5.55015911662307	5.0905831341946	5.86775573758291	5.68964574698309	6.42496073318351	5.59671993190873	5.53762577128652	4.88524829381881	6.44703592648841	6.47750516414481	5.39154035488556	5.85654315870913	5.43478364700282	5.20185151602597	6.48842051979155	5.67151731181786	5.33699921196223	4.99028311657475	5.03512124707396	5.52297661399952	6.39651895131273	5.75092446222593	6.04453531537999	5.89309838768583	5.28820122012247	5.69302638862378	5.78522164553944	5.78566703142071	5.8807650013443	5.8779034883371	6.17429534358416	6.10266786608478	6.44098511634573	4.94887623824895	5.24348397264506	5.67493544209031	5.67636109172551	5.51833360316171	5.3147217503499	5.06633258607941	5.73782368540036	6.41807255827531	5.54494373589518	5.30440066486371	7.05387169600903	6.55222151573042
ILK	7.76153476621646	8.87472309072101	8.45348923636146	8.54113715342834	8.17174325087114	7.46694929472827	8.05975265493148	8.59620177893987	7.95023576872684	7.95187084763761	7.9938755854302	8.42701466823932	9.01171553442818	7.55811407915874	8.04478764065098	8.23981892310979	8.35857268245698	8.18703997495554	7.67390301727899	7.89663249661031	8.2101939568364	6.89129338482573	7.57653240234436	7.18940003967257	8.39760810684783	8.61083092682557	8.04476139508846	8.37422004071263	7.3986823395925	7.7450906704127	7.10172037015966	7.63508098805954	7.40595617606331	7.27297192765282	7.41495176543225	7.71169397573868	7.09556079215048	8.12036686184114	7.09472993512419	7.63244285610031	7.83232537718837	8.08870488142253	6.95958597844443	7.78897805723325	7.61488061618828	7.4371654671567	6.6189114657411	9.37148754849241	8.11781422970023
RASA3	4.52670587458424	5.13658724968647	4.64427416412734	4.45099352359385	5.04431490425326	4.20756086258477	4.47187197547098	4.64267567455291	4.4185611491829	4.65526710361904	3.77910648606397	4.6816850053568	5.06519718437886	4.18101401260356	4.88864420980822	4.68891274082011	4.11466920495138	4.80091808020996	4.26935558511753	4.92899342539261	4.41020938701014	5.42300424089915	4.45250639899961	4.33961201444433	4.32767222340923	4.54920235014828	4.33813567731006	4.61588127968577	4.40012633934219	4.46758812671699	4.18907647338611	4.57423863892026	4.48628521478244	4.21967025286287	4.60012931287989	4.38575836336852	4.4007238700674	4.60139301959397	4.22502955126707	4.43495435270733	5.19011507873484	4.59174765847795	4.91038493273022	4.91336546031216	5.04072374293322	4.37218014037315	4.66849839321656	5.11966558186811	4.93754353379157
C2orf40	5.59947726858402	8.49137147165172	6.4076324629473	5.81351338698348	6.30726614565889	3.06417500508599	3.2368282911468	6.2091937079072	4.72180948732257	3.2801758444006	3.20027882948255	7.55925519185388	9.66487126903941	3.51653365526046	3.82401207496745	2.89843657591575	3.39916152739558	7.77901827435174	3.50316409341615	5.34569893017219	3.30875373412466	3.63156059095262	2.96883473361706	4.44535093696816	7.4925238369073	2.94698349703509	6.94876429183851	7.35018544734478	2.96333765184645	3.3286849242298	3.2281603840769	4.45387838592221	3.26108888240122	3.58668738145657	4.05514120606131	3.4414342126678	3.46720859474618	3.25078098887416	3.26871803515275	7.28883819374145	3.40143868575749	3.92251615496831	4.93710454566728	3.22074191125634	3.02347837752237	4.92903798049133	2.84750573190052	9.62373244488413	6.12521995131812
COMP	3.92200139412642	4.5468581518499	7.13256950384638	5.21071924499067	4.57896798209067	4.42156773800403	6.00941432273773	7.72569794582103	4.60848675546687	4.10908479342806	4.58648728696488	5.53929961229339	5.37810628195162	3.99225983995929	6.44103385424265	4.28554625659513	5.01823221271306	3.85750001078737	3.78225666098883	5.30983864056646	5.84688611613868	4.38559533523658	3.86950990125691	4.0005016751985	3.80334921999671	4.04016169642478	3.95171592099742	4.08733391882266	3.98264288729708	4.04779854367706	4.26767785128749	4.00139296768676	4.16202508178192	4.02228282168079	4.89154944877112	3.86258192107602	3.6909692908955	3.90778371847206	3.80840540971912	4.34770723234822	6.33417901130204	7.25084753655586	6.32233668223413	4.02132436277042	3.9346527354826	6.85368913283369	3.99836107208929	6.99642597719729	6.82746835054055
IL33	4.37141710126731	6.78643220584774	4.99116652690264	3.85506648791627	3.66351379929188	6.92047349391605	7.85920942717763	5.38167534422125	4.33914762703536	3.1900754509516	3.37601601268189	6.5254654082862	7.38363131561799	3.50694049047636	4.85498027770421	3.60681769993943	3.09743689663301	6.45644401745692	3.91008983192533	5.60243870541763	5.24287763765453	3.57613089993983	3.47454720447827	3.26697043738071	4.46208224924612	4.24812063352943	4.73775712772424	4.36707661266367	5.07615152786905	3.06581638059079	4.13493024590933	5.90159038396301	3.40938590416935	4.43322583615832	3.75091918260047	3.88976701580271	2.67493797522189	2.78942843685639	3.80526250433228	6.60007439760042	3.55524405861822	4.12069052673478	4.41161851085309	4.48493215833217	3.3952596235889	4.13960955662916	3.7077286510083	7.45108765147818	6.03511955786913
hCG_1806964	5.30833733845655	7.19838181334571	5.69428958521123	4.9377516030885	5.19633057920706	4.24577366286362	4.09153539528095	5.42250669476848	4.35562073685643	3.71548325955228	4.55000128535822	6.05449960938746	7.87366869198722	4.41308853237129	4.23757654455108	4.38069428979349	4.75984257530267	5.11764437466689	4.07318777790295	5.59709702508391	3.85624160340641	3.89911811990783	4.12095018122289	3.88637172100693	6.04386449977877	4.0178731650104	5.05641399761545	5.6756301192147	4.03588508494022	4.09636140194213	4.47981691240525	4.37910156239645	4.15162739867338	4.02109792566621	4.83594313804774	4.30414146206982	4.17982548834937	4.73911277898781	4.03404976589052	5.35312982302443	4.24412991406847	4.47609733935924	4.62598325584114	4.45708015863195	3.97435947820288	5.19014573783618	4.15644693734854	8.25935931324447	5.35768623953668
CYTL1	3.74715011008674	3.78385670768909	4.29174820470254	4.06043035174441	3.52344383414636	3.28614353230609	3.48988874728173	4.17803593337302	3.87985956387782	3.28620497470512	3.39023318433521	4.82853286604654	4.44208599460522	3.56260027348465	3.51490620396466	3.72494959621026	3.55551666917291	6.67501222671055	3.51433062668855	3.88119604921403	3.38861717259562	3.68244723104944	4.38256012403886	4.14147907546098	4.5471132483505	3.59522640934548	3.94368985544033	3.84141181752159	3.07383411287344	3.32242397783135	3.35042830604394	3.42778982508859	3.27100977368433	3.18374753104214	3.69694422245648	3.43584680362582	3.50015314528146	3.34428500604013	3.83445002407221	3.43174852704854	3.76281902742163	3.35823423867207	3.76928911464165	3.79915498387286	3.40472988237798	3.7129782480413	3.51685704909867	4.67830519973583	4.12841423725208
MEIS1	7.19179166792534	8.24069108677725	7.12541360064557	6.7552762690114	6.60724769061292	5.68783125778408	6.13078212035833	7.14231747680311	5.51812987447252	4.67528499529761	6.5788243914519	7.66303569611146	7.96241781956416	5.27073813569601	4.76689533014565	5.5088428172414	5.43287671429845	7.64804966186052	4.50645192026844	7.20286001968407	5.89468128286164	5.15517391095316	5.74718477300516	5.93742749441416	7.46315684327879	6.36543637567843	7.21638649761332	6.84682219566847	6.38690052258426	7.27199058882069	5.34578738640305	5.84066764401482	6.50162478352438	6.77296150663404	5.41149004621161	7.07984705545742	6.77994293933756	6.35292440987647	7.65895355549564	7.41024200033773	6.48430280026871	5.7071845918402	7.10408190785796	6.45382145627738	4.9170980623401	6.49808612092896	4.52153730920772	8.80467806380339	6.96450380371595
PTGS1	6.1110387700446	9.56699810800701	6.61294727485399	5.65170466697166	5.99780501009957	4.96661606758577	4.95254877460659	6.75311212656549	5.61137644817781	6.27250798600068	4.3541995576958	6.80855233976687	9.99797122749738	7.65511011303667	5.85955988308273	7.42454388964219	5.76491325812114	7.03011882135501	4.37792798570393	9.25384087903647	5.9847317160778	5.10437907022968	4.89196595821292	4.33247204024324	8.00892324008863	5.89062462473363	6.6456354294946	7.60434800591652	5.39884001665645	4.87391802813472	4.82491876673052	5.28757309254844	3.93935436892539	4.42593936808132	6.00691287301249	4.58240776785533	4.10767176632092	4.28088738256738	4.11486613153487	6.82438545648502	5.1544802514181	5.50806921316592	5.00809308520504	4.03219114647105	4.4540731519574	6.48608385686276	7.01549254890282	8.1312037530736	7.67750736085416
CYYR1	5.63396488092979	5.91894090459075	6.11511533327247	5.32685173269829	5.13730284002062	4.6010466286369	5.55011414060054	5.96558286920101	5.68950653337407	4.06418713950551	4.81522500418292	5.8337481206129	6.82102105444684	4.87875339474616	4.82866841449275	5.18454417243758	4.80296009220258	7.07289112404808	4.27716523554421	5.54941311528943	5.42684816978289	5.64614979166173	4.98613579984348	9.00304440631518	5.50940312037037	6.11461996875769	5.01720359960528	5.85858603942072	5.52435447210926	5.48282039438961	5.20415498450168	7.01525266477032	4.77605162597638	4.89769035749793	6.53772942567932	5.76592853947029	4.38056901893523	4.06362807254512	5.17645299020888	5.56428869215893	5.71514574260954	4.73406580419292	4.91784446317633	5.41824319230849	4.47132316721166	6.21748185592306	4.20141715793664	6.65753068956504	6.05400518880174
CYBRD1	7.04936166279491	7.38491396280957	6.38302670251722	5.86348196381324	5.20725118636955	4.67751371700621	5.34460708379028	6.64944920334731	5.48492721709655	6.97349595001099	5.07081011478194	7.04048327553539	7.86617275158213	5.38549904950688	6.95889842064582	6.14048302181589	5.36776624225317	8.17000592625251	5.78853539708172	7.38485254338381	4.94390211391982	6.0702620139452	6.94219354544108	4.96632573058899	5.75560081812519	6.41160609264255	6.23587612592686	5.20659154932804	4.77894951824188	4.40328370677814	4.2452353290177	6.36340593890972	3.75889602175241	5.77914053896066	5.14312900085162	4.667487891863	3.64849577548396	6.21480375879808	5.21119981789752	5.24284274591334	5.30359665582963	6.36653587263348	5.86760888626674	4.73928662268438	7.36932859809993	6.51417875206523	5.31115612574233	7.36400806838603	7.12127480272786
PLA2G5	3.44646010354046	4.68050676886133	3.97717115395443	3.8804681657235	3.57556102312877	3.35647083572044	3.5968491197904	4.26626724223622	3.33323931848609	3.2021796486102	3.31484118803818	3.54217784538476	4.74007337057239	3.37689021750263	3.53172073828812	3.30671976933579	3.55656316389774	3.47414475346388	3.43477785029088	3.66772987460847	3.15801178095922	3.52037508829554	3.28932754795098	3.14051887345153	3.67644019844298	3.39318461624149	3.57297147895534	3.78663979196298	3.23214107982648	3.29934716749274	3.30757998262246	3.35207853729383	3.26974934531457	3.3856479114994	3.25179909046894	3.1075713971506	3.44491926352854	3.336664724536	3.34926931713571	3.44035557928346	3.96424796755946	3.41565836910498	3.57069840263867	3.16870298608512	3.52821842813043	3.595412437216	3.40847771160193	4.16153769184152	3.65055842242213
C1QTNF1	4.77212071331872	4.98475202694617	5.30288040305878	5.51995968412652	4.83599548487578	4.99180753359957	5.04294381963889	5.43989724539183	5.15077770686466	4.81205477416111	5.02766540106101	5.35912077528562	5.39420478743386	5.12793201678559	5.54382199328858	5.00356693262136	5.05646583723444	4.81698579794937	5.03194913644538	5.55678356531813	5.42492997249578	5.21472696821849	4.52313691640417	4.67436225347805	4.79920382252083	5.1149013054073	5.06238183699074	4.69495253107312	4.981608357351	5.08103192736891	4.70531307580372	4.92461475432342	4.63319101065771	4.72215604933103	5.08231118829951	4.79359820800771	4.81701835539539	5.11836185060855	4.6892374895459	4.85290475947357	5.41729600637337	4.82405082837241	5.07672599192986	4.90788403043208	5.55149939343513	5.19464595453359	5.33375407181706	5.20379736500202	5.46859719101765
P2RX1	5.48755614452893	8.15205686238907	5.63144996599372	5.50096895919562	5.67245290334798	5.27356492203457	5.18596448089173	5.7122698859256	5.63682029899695	5.04629688638427	4.89075359325066	5.73303170401561	8.75879163354473	5.44574444162468	5.55214494078301	5.34571012706131	5.08820545453671	6.52009155281609	5.13426408707586	6.03927741317419	5.29740920900624	5.82971656138053	5.05775221055676	5.11974665378192	6.97336990700693	4.82459440939861	5.63078459196284	6.64637396850171	4.96704064735579	4.85111310855242	5.12175628518759	5.31681140745037	5.26249581455916	4.8274698575838	6.16585587323511	5.11453892163179	5.46989498243035	4.73923019172899	5.46167945931451	6.05022650839643	5.45480659416811	5.07152290105576	5.81333147695913	5.51902778779761	5.89673783361203	5.87790465306538	5.99665581368985	6.65143090538272	6.4944775818823
C15orf5	4.53665056949316	5.93756572813877	3.98400473313646	3.52331017965817	3.07051819242818	3.65934133769147	3.89648166735403	4.73789853530882	3.23216654798714	3.41141771818268	3.30780540201194	4.67264104446695	6.03386491740544	3.44163664473295	4.166760524225	3.91834030288295	3.46704395178039	5.7345947669945	2.99739133900125	4.68945683873306	4.05061755742069	3.75378302766103	4.23167098275438	4.7203248474997	4.01930291688748	3.98643143754157	4.30798282608748	3.54002280274545	3.49937334572444	4.63266339498551	3.79647928971732	4.27252330762946	4.65218133267052	3.53156986753368	3.33442637086267	3.73881356293786	3.48989675452382	3.91457101903574	3.38665532976384	4.05401581344064	4.75966406815256	4.01230130370965	4.14135774565404	3.41064997748829	3.4307067110722	3.67578714442039	3.762000208115	5.00715634839587	4.29100545143815
SOBP	5.34821666439148	5.92219437878451	5.29593443640091	5.28442047847494	5.23277197002762	4.88144023347712	4.95597570298365	5.36062175277723	4.72845430823993	4.6690281387458	5.12925700061868	5.20377642397363	6.51332841482022	4.74613100128137	4.80334248462298	4.87765219585201	4.74903655491155	5.30570652534383	5.28214063954358	5.03656470891477	4.85608749955095	4.86381168127172	4.25427839455077	5.53813803183329	5.13935399139565	4.91617574111257	5.43164934108401	5.41637830143458	4.56010229364249	4.77864158547727	4.78368444155518	5.09578438501508	4.70045921907968	4.73680533242645	4.92657669081997	4.69608077409615	5.03802596347742	4.63923781644734	4.94744518686194	4.98160980057176	5.36442722162012	4.70410316564841	4.78955046192619	4.73163801311121	4.4990784905932	5.19591973119177	4.6420469259672	6.35796153385521	5.38393101753313
PAM	8.15062398735605	9.77116054076187	9.00389851061001	8.71916246262874	8.45944000385631	9.30727578929898	9.65702367863464	9.40881143411051	7.64733151478809	9.99524395575015	8.59438544490896	8.86727995518023	10.2323618946066	8.75131897536085	8.75735561658868	9.14253309434235	9.65128254715712	10.4876297820747	6.95585431513024	9.15863339333552	7.47441453659641	10.1840043675394	9.5808796232678	10.0758576544316	8.83330768855214	9.28515471679274	8.69556133782831	8.79089439873359	8.88839731533303	8.86961369214035	9.08629253578638	9.14986531847048	8.79130471868969	8.45563460126813	7.93101588239916	8.87371110694333	6.40608417021367	7.92783205458899	8.60064555257941	8.70552343185626	8.59344702499351	9.76702102466025	8.72497957695048	7.90522228023582	9.25453226788758	8.87830443791628	9.18974086622682	10.9676263068641	9.42807707473718
LAMB2	7.24089804809996	6.71336244236556	6.97647104061986	7.2947816242591	6.06083467846997	5.86292075708511	6.72445451517907	8.02604884385221	6.86713554102976	6.85984902395066	5.46460971799413	7.14644757821929	7.24084900636701	5.32972712165113	6.58521565735564	6.97893608625483	6.58262340987609	7.6793641448538	6.78905588583804	6.50505629188368	8.50944466886205	5.93477801974895	6.73158518433924	5.82790002201743	6.28905836889492	6.57941117006256	6.9750675790044	6.37956022055527	5.17411180738643	6.28186124975184	5.18954047929067	6.61959074306186	6.12108682418206	5.59148838328931	6.54662553445118	5.96520824022426	5.66864876618367	6.08539093194029	5.35137721254562	6.55053616058112	7.11031316297731	7.27661068310758	5.20102193505645	5.65560196767255	6.15884892090352	5.84923475903207	4.96600867190553	8.07258933644267	7.08408333408885
RBPMS2	5.210801563606	7.10634034855088	5.72142355251723	5.74545096182703	5.515680275995	4.56355646636213	4.89193393051297	6.29334615166105	5.00256165895635	4.79757744366717	5.5907822271162	6.26283880379313	8.02397348394324	4.64722508392129	4.70352663816713	4.29634251036686	4.28129615379741	5.70256593731034	4.57142405167319	5.32621972995935	4.86096229803388	4.35570971284902	4.39426674720897	4.10964080505578	5.79695717481777	4.77459147095871	5.22347401536976	6.08949504922376	3.89546662349482	4.29800537349483	4.29856652975824	5.19806827456728	4.38619687888077	4.33594976114214	5.42956053073877	4.37789536927906	4.56514064663837	4.00739350298971	4.35403465793058	5.32926817909294	6.40770063089964	4.28479635928042	4.41105800851272	4.16091436052286	4.11439452511993	5.40004114759625	4.11445664112874	6.60755470052871	6.35914693343762
FLRT2	4.76917221074404	5.24342445488216	5.62188559306771	4.73616979089523	4.47852145910549	3.8156603492672	4.48727730865362	4.91303350859742	4.10208967508227	4.80997247306652	4.24634606927774	4.86774810795454	5.86525988633694	4.57120799996449	5.14354759345326	6.05947612905553	5.42881832074598	5.37903027377692	4.42200710701816	5.05731184033813	4.37212112879195	4.8543065569275	3.84015757444695	3.72616484317423	4.61638764391466	5.06922748422529	6.25434350511377	4.32059225607787	4.51430463553691	4.37814290098702	7.03732624995029	6.32871088308196	3.87302401589231	4.00676386123559	4.02858270091862	4.19965716869204	4.08802143356089	6.17104018216637	4.2712410588482	4.46635961585807	4.65827477096937	6.55704829856633	4.80366363177328	3.86741627555489	5.28827868928417	4.5689340771554	4.32431143976009	7.08782451234856	4.93529562668806
COL21A1	4.69094098800545	7.46128716800439	5.27417499809012	4.1057148023232	4.56330420867464	3.24995846285166	4.22870676175642	5.40703443945727	3.64479868070255	6.03843372526574	3.92116163718273	5.40848175726654	8.22504522810947	3.66178682094023	4.51969264133607	6.35383145283039	3.92788144056119	6.23058126441444	3.20075149901794	5.48770493762256	3.93637674981989	5.41967079861566	3.5367944182296	5.32535231911087	5.04437851671596	4.13283195380421	5.69861485443244	4.90559868268878	3.47718453718646	3.27204407924693	3.62902636567373	3.7319674667842	3.45127993074474	3.46240370337008	5.772655733836	4.20873107172231	3.89511628889634	3.35748873278689	3.93626672509445	4.49783179172461	3.46557006936948	4.18815861529931	4.18826929585655	8.68385842271229	5.73182073800079	3.96448616248092	3.7210029859788	7.57810543842389	6.06596205757816
PDGFRL	4.43442499143658	6.2075875438745	6.46219423817271	5.77066510546668	4.5450428716978	4.20545504020078	5.99907966153041	7.24451983478322	5.77468827449795	4.74075761681896	4.78706998340174	4.5415336000584	6.80203091196711	4.6837762011822	4.52752638048953	4.56664921595166	5.26664599083225	5.48363931222496	4.26491924549974	5.01066037907658	5.29884302007136	4.70708620674782	4.61298491592049	4.90129275990881	4.5298481448612	4.66307676322551	4.38204100474602	4.90524796853328	3.95913078273547	4.28212459145145	4.20203320466267	4.24000428537798	4.2255210145161	3.76504301174909	4.88588072803883	3.92499756407125	4.59324929300181	4.31949466880133	4.19701157522838	4.64122129835622	6.46002912213038	5.29867372842761	6.10866546634026	4.08455167591362	5.16205605091422	4.61242393577792	4.74661459348885	8.26840663270559	7.08246790679799
HSPA12B	3.68848381160686	4.01176322324396	4.49529709329772	3.90141715071408	4.0739145545865	3.93902494254327	3.90670564949108	4.40985526873813	3.93839904217095	3.6319798039917	3.83559611683327	4.1485550346319	4.49537303286909	4.27011293514265	3.88215418696425	3.94673572577248	3.88499239917307	4.30577409961694	4.53485280675672	4.34694037792444	4.31767132581342	4.31418588814257	4.03166028453272	3.7701876767496	4.01203672411433	3.92622311514309	3.69653065293972	3.94378243992744	3.99137380809784	3.80499894936099	3.78349710320127	3.85236339305547	3.76477629619003	3.93865935892766	4.1314998849443	3.68771690552234	3.86666051444279	3.63782949392086	3.70860496493452	3.81850050985167	4.58158920303595	3.80093410699691	4.17597308723829	3.76286888936701	3.96299831723976	3.88565144889048	3.96747818775861	4.61370675772308	4.32954906964905
MMRN1	3.06337211204676	3.91534181906333	3.52856965725909	2.94880330919991	2.93451651067788	2.91598164640431	2.80447408030108	3.14877904824044	2.77160485311268	2.81759821229798	2.74959086698849	3.64458478028983	4.28094262815151	2.74678238936034	3.37300492162085	2.85941245661678	3.45928899964015	3.91131833357713	2.79146635814111	3.41132919764734	2.6840849769759	2.76860577675987	2.88122924140665	2.77355494266124	3.38106477592492	2.81804593306209	2.78489399194818	2.99925775530017	2.96004337227446	2.80374332856255	3.10738292973515	3.98092628330812	2.74252170497258	2.80175374583302	3.05184016381851	3.17515833808739	2.86922707776442	2.72745200398944	2.71621850664609	2.88587697058251	2.74187945098067	2.54381846739723	3.48264812748262	4.04519248129549	2.81556999496817	3.06099349169805	2.80913817789956	4.84218084807218	3.54772822715629
SPON2	7.00138063683688	8.007274620965	7.91803690759915	8.22615228924978	7.44169624486732	6.32925786675739	7.91662728474172	9.08573292092431	7.20362551505742	8.57984767424412	6.56990019937683	7.65367273704675	8.4339720477865	7.38656909093055	5.92675370029504	8.48542052259208	7.74001671611905	8.17648063102143	12.9678061177402	6.79629726116433	7.63794619069933	7.76672327297101	6.00784780213174	8.13647084393387	7.26602397017037	8.50812794182818	7.25903490384047	7.12960514827819	6.54288476801727	6.15891296369979	6.12513814748065	7.24126368365247	6.14070709361233	5.70337816241735	7.52439861370289	5.76212126176741	5.59756788215039	6.91893171322569	5.37206323029053	6.61452506958404	8.53149935622057	7.22438903414127	6.10875436320864	6.05773255927437	8.04848768026266	7.76379621327152	6.09753469301687	9.04991746965891	7.62723659190625
GPC6	5.17226602262554	5.79778630152379	6.40137024623326	5.6464437733115	5.25138923604525	5.03005639349771	5.25714944282095	6.22189386168818	5.1865665244068	5.1124243484425	4.87716780776035	5.26032572790475	6.62230615902271	4.8275982987431	4.89498802392623	5.19013533674709	4.88744560115347	5.7285248402443	4.95305895746704	5.3371268355023	5.50249593798642	6.17924861504646	4.74076862605474	6.72821150581741	5.26208348049705	5.52132329402617	5.60323961644678	4.83501141909311	4.82147454865517	4.76491018777764	4.61366837315826	5.09731131515368	4.71066735003259	4.91073458238978	6.21670143039314	4.73128177625373	5.3298669537857	4.82301804396725	4.91612246283323	5.56659233475663	6.33355550444565	4.86851995158129	5.9852303905384	4.68124048257231	6.70172937966324	4.73965665573317	5.42748439755056	7.28608449327911	5.3786124758304
PRDM6	6.76399414613092	8.05934062562515	6.76209746487302	6.49612141266487	6.60341337992903	5.51068102093342	7.12187159984349	7.57491875937672	5.73195725824692	6.23119140529281	5.8074581542112	6.26442388301129	8.51071512304188	5.46375963470872	5.23291872490212	5.07924660699019	4.40149223103512	7.81166570221187	4.55649946575262	7.15550141466645	6.24726701505762	4.71441596007181	6.12130752431882	6.43961117187461	6.41177878353159	5.56507388366251	6.42189226218748	6.26163367579614	5.54970723526572	5.40780353834258	6.06728253409601	5.66268137760743	4.9964657193723	5.81342215753083	5.99051263044342	5.52781031176728	4.97446156160996	5.35741720362566	7.42468595282556	6.12552270983567	7.10635321417254	5.68218585679272	5.57559942307203	5.02598212054445	4.47798116157811	6.02953597226948	4.71468079311609	7.24528366502449	7.55395599247731
FXYD6	6.75077993318344	8.98793270136966	7.6979073382675	6.89645227532482	7.04158406184661	5.41513160528718	5.80567072335037	8.2068472581958	6.14703907148938	5.06112320205821	7.64281609546123	7.98581678992782	9.33112339935474	5.90664101415069	6.29975520344964	5.4538865096371	5.70259655242229	7.29315276130883	5.69041135617369	8.30286172294934	6.26774836082981	5.78882108153841	4.95437638355298	7.99643813508952	7.41472184115282	5.96433081346452	7.85189911614291	7.45879905926355	5.0351838445112	5.42357522535147	4.7252804202646	6.48547037798489	5.35758650920864	5.22072352294405	6.62835439797054	5.0136969076666	5.31252672829581	4.94963625189312	5.43150556009336	7.24865751530934	7.19305874655675	5.64876672001226	6.91150878026151	4.85548027689828	5.68671653533426	7.05940458831267	6.27479338626171	8.55519209557112	8.19773182158187
COL13A1	5.03851053062585	5.41457236419292	5.76725818670492	5.43293268320382	5.36630441591214	5.24728767876589	5.9718791428008	5.69908527542287	5.06661664867982	5.14745173430443	5.08842574908549	5.07296993805374	5.5882567157013	5.58783156019116	4.97087046987114	5.33433780158722	5.41545753831401	5.62419619649789	4.43834875211527	5.02846826971163	5.17150863304908	5.3990225525399	4.97009796678493	5.43373031010952	5.16588912611542	5.61010437017542	5.47454150330119	5.42454610311064	5.10694448887751	5.13292648053331	4.75297804227114	5.64958053785177	5.30172969502229	4.81444064101662	5.60804087219782	4.75441243669502	4.97616073591035	5.07939543065796	5.06539477851575	5.072624231364	5.77674676824461	4.95497981155124	4.9856977976808	4.62599387351856	5.63418379862971	5.60785751500141	5.15257344659041	5.90024562235625	5.4233317624262
RUNX1T1	3.5834880925618	5.26989900293263	3.58893262119106	3.72503132257295	3.51915513246685	3.17578736912611	3.41472549829747	4.58362218163457	3.50255620199424	3.06508031093428	4.328269121484	3.71651227877283	5.43893840284125	3.1961700812079	3.26669190045119	3.48640226425015	3.08035674471816	4.05946052505985	3.24276012238854	3.89559003102803	3.84959760903414	3.70579121056691	3.16746977651186	6.03869135125281	3.46402599162117	3.44760000893941	4.00363658556113	3.36729016034527	3.08610634464867	3.34772384516641	3.05645598261037	4.00360510189164	3.11837074601929	3.24723341137676	3.7545162555799	3.37296826823498	3.28873892826968	3.12194276090223	3.23630806865183	3.60025534921738	4.02908974029295	3.59630712972445	3.45319976703856	3.39429674908344	3.62619225017278	3.88304762540576	3.26695842103896	5.06428717986206	4.67463952141491
MAP1A	4.79987091012782	5.44742820625317	5.19373631720259	4.83539895497544	4.84261324211822	4.34394602599638	4.51503754368378	5.38640486801307	4.71868461096854	4.3205021271309	4.63119200195257	4.70479644102099	6.07158252988682	4.5148701739443	4.60859561808701	4.53859256732098	4.33277893481245	5.0857892762244	4.79860412909558	5.58715867816078	5.00851867372938	5.35373618951976	4.49447904935071	5.23340880973584	4.99247970874277	4.56961125300035	4.89982704286278	4.8700826014941	4.42144749162918	4.67226297202315	4.46040831332699	4.86092419891768	4.36910565697032	4.65051596480406	5.1457068667271	4.28991767011801	4.84951926175256	4.62071993030712	4.61608373060902	4.73507512678737	5.35837872874088	4.44301113662293	5.94216394927318	4.54661096257005	5.06908639215238	4.78935650466066	4.81556809037956	5.75197783352813	5.88641371909752
FAM38B	4.67339699271314	6.24368582443434	6.32599104239059	5.10524758485778	4.50251911370175	3.76864307319832	5.58752330915338	5.90032906851523	7.20261613790997	4.23861172070442	4.12714364388552	4.88354572330214	6.55103855674908	4.03371994598231	4.78778356967041	4.55199310983805	5.09769984746191	6.99085853592598	4.06145096004689	5.86973899157252	4.72354963420049	5.05113215149104	4.48635323648154	4.51975133948856	8.38420674347122	5.82643800416396	5.77041402371938	7.93268466730717	4.31677803769823	9.2152029012538	4.13126244262637	5.57890235651049	8.10299023383923	4.48933551220076	5.24838805552543	3.83429129836198	7.29525433012684	4.03350449523626	4.64179284657262	8.98450843636521	5.44771055894815	4.09757822190386	4.75337749181003	4.08309919565836	3.82019946143329	5.32309804516629	3.96127833615592	7.01151989678336	5.28523539914756
MAP1B	6.7930135706496	8.89708858655941	7.32822896121086	6.65984340200286	6.95010895995722	5.96692975468317	6.68925686392419	7.6816380846029	5.46396964651152	6.96626099629203	7.79446642403927	7.20129305445812	9.68264203469482	5.85829270367535	7.0474661934797	7.40041584395707	5.96958744106878	8.28773257556216	6.32137976020546	7.98536516332416	5.41858872609487	6.52752873514399	5.20871595125873	10.745126862632	7.68299232912219	6.83107212791567	8.2305459332416	7.01177070054305	5.11637949201283	5.10377516409162	4.92981938832492	7.09975872470318	5.57904793150456	5.61092272504745	6.98908236636262	5.22613457793591	4.72929545798134	5.14843639490219	4.90458274469237	7.13613973325466	6.27126631734946	6.19851336777516	6.86857516745937	5.24106716765057	5.95894035082288	6.71102021545078	5.9922224828225	8.75517463884303	7.79238000452527
KLHL5	7.35025089845689	8.35493597755897	7.4481997056625	7.75214952103481	6.43628937201701	7.87210250868989	8.32866094767737	8.30701690133813	7.08740305468782	7.73853783935779	6.95584009157889	7.20920925754922	8.69354208321567	7.17140654962848	7.54843640940976	7.97454983260834	7.48909411173695	7.13091484276121	5.53958055311855	7.55574927822816	4.82704944490862	7.66176469811884	6.37894852793239	6.91791237427578	6.79362989189106	9.21347338305107	6.80308278388138	6.73594080679831	7.00698503907704	6.92471264616841	6.32720504606353	7.98896514037411	5.69798896637019	6.42879042468323	7.12997851916285	5.83872170923566	3.74795158835598	6.8943211467026	5.94570952189676	6.75721967147339	6.85225154061516	7.18616815279061	6.42394680072007	5.30788167829339	8.22972407347207	6.79719627173329	7.00819888714452	8.70123602531724	7.35375414518212
FGL2	6.37426850795443	7.88629438867804	8.50501735158796	5.60666406890854	5.36479926405241	6.25989621645762	6.99789783063954	6.2197499942505	6.31017374659059	7.41544849076453	5.85160886870766	6.136844146817	8.94369262945797	5.6769510815201	6.9445302516533	7.44042573007451	5.19232826602518	8.26143730306051	5.07336054041948	8.02391248912313	5.88768840877931	4.09983387612397	6.74342042873032	4.1244904319883	7.54240589358529	8.0889295596663	5.93931000808445	5.87445766460571	7.25459182190714	4.9423915991575	4.87962092245738	6.19181330725869	3.81834244686338	4.46715009512802	5.49441844753036	5.45554140128403	3.81220012791155	5.26390916454281	3.9641303463705	6.27670491940153	6.25997909693928	6.05169696621012	5.52686032948227	5.16370745304212	4.76000145653367	5.49123580444722	5.71828096491096	7.2796576585358	6.38857274466661
CCL14	6.61632600839444	7.10599617741438	7.13332833525776	5.73277380684286	6.01164031692734	5.53064867211429	5.27119313316869	7.15005428594685	7.24016694311944	5.07900715013141	5.40376368995944	7.22920269694515	8.20921198697116	5.62570439433197	6.83208124558947	4.92076680922109	5.79282642433817	8.42629052759573	5.85981113360944	6.75259051379337	7.59598726286539	5.66880918258317	5.56588162076652	5.07315894666997	7.1205790201957	5.60412237872857	5.59978659127337	6.50057385415029	5.4897794977387	6.39712536317181	5.22270431567104	7.00442847793512	5.54596852146636	5.36069654409307	6.20835517058708	5.66536859481237	6.4961601575241	5.37344172226571	5.70001364515783	5.76406132188461	6.17277336311697	6.08122842435848	5.82321622846109	5.97955673474123	4.77698071913787	6.30833660099248	4.77375561313275	7.72783180996007	6.86493790437366
CLDN5	4.39688293706755	4.84005535162277	5.32591618297858	4.39197050473653	4.77466255448033	4.37939542904623	4.62361108831582	5.17188197984574	4.60128232643782	3.97953050585305	4.8325358383229	5.77219479539733	6.50556588798645	5.03784401765314	4.91240647680032	4.04642753440277	5.1673539305112	6.10281355057848	4.72300073617171	5.38807241977503	5.35184594468642	4.54280849836623	4.40602929113092	4.07687777232402	5.10412796359283	4.48831631501129	4.25971426554067	4.91701665025774	4.49713941976796	4.48743375190313	4.09548843239317	4.67032749721812	4.1578616084759	4.65056256087891	5.14628036702634	4.91295061462831	4.52981905613147	4.08451620371986	4.90984181112457	4.51946083504723	5.09313222100376	4.48612062851891	5.06794936116489	4.68767703536644	4.51569773555811	4.63663732178729	4.40741365767242	6.26250290290011	5.85431290653093
HSD11B1	4.49604621200113	5.0734719674227	5.478254750033	6.38578054432655	4.62852581900904	4.25330123973344	5.86032000723813	5.40279019817262	4.24241169713861	4.22949881581858	4.30906764455136	5.09129682149669	5.1522255973499	4.01690576484117	4.81633373986807	4.20732820783605	4.0002972864243	4.59416874951375	3.97726058038638	4.36408271467563	4.24388748261017	3.81133487348694	3.54850243447257	4.18983082242026	4.33711145639937	5.32689980944155	5.78550625488831	4.42168758252705	4.70307281894567	3.88777897436347	4.2084123085107	4.51401207388476	4.02495270420531	3.80205325291015	4.01041032739336	4.42821895077268	3.59950541867215	3.80045037275808	4.37080089653698	4.01079038110466	4.41163650630592	4.04666953314656	4.01693897241855	4.56259068507601	3.97551334584907	4.25706366572205	3.6631569830181	4.60860929251725	4.33516557663919
BDKRB2	6.40921664171975	6.01764691290187	6.71298913540948	6.56993415360087	6.39411015182753	7.49548519473683	5.95293976822297	6.50457849100422	5.98970356339532	4.21795417484	4.72116300022563	7.95667307287106	7.6156728252541	7.05395496867435	6.27165609312554	6.54694166709938	6.69327102131518	8.41865529001342	4.12245229255941	6.11893594675407	5.91395828399876	5.78039328285665	5.28875386753221	7.63092105597206	6.56359772308454	6.8532726331513	6.60203873285877	5.8448703753329	6.11277088015051	5.32415121057215	5.29494639828572	6.43769705638643	4.02760732434796	6.20269960938482	6.37580856096194	4.68504519331418	4.47089049960301	6.33472736746354	4.74370591391156	6.15645972859877	6.13977530999188	5.83267394299172	5.73992697104279	5.58652509571641	4.7849662247239	6.64352062909111	6.1623822555106	7.3757726157293	5.3051113488972
ALDH1B1	5.12688835522622	6.75854005465571	6.0437645944551	5.06387905301452	5.58915185177007	4.60411348817944	5.07145874611848	6.31658221169445	5.63256417028422	4.97135911146011	5.58155646640008	6.26643660573979	7.48706457401521	5.31715417245018	5.19956078640491	5.69929375477221	5.1424851680298	5.42716716432321	6.68492531239068	6.57618172281271	4.90776774770578	5.48564459553586	4.86312231482882	5.30751101055386	5.61683813095352	5.4588463905972	5.51775944447184	5.81709875315805	4.76253162552467	5.08474707569288	4.85165776422853	5.21365824936377	5.36132814353038	4.97048439494008	5.48756895308774	5.05946457800973	6.0077614092673	5.84457681607236	5.65316250768112	5.96360417485621	5.52054512642257	5.16134366005457	5.87663327867632	5.09749859187796	5.41954749075274	5.32636648495958	5.54740026741549	6.0041413511039	6.42328266715774
KLF9	4.78786242001877	6.65516435774242	5.68384239859182	5.1933483609311	4.93800132299925	5.00157933028129	4.97359431684309	5.47604117065707	4.52876838158575	5.44502436492501	4.70460982279908	5.58212505345736	7.47790809192946	4.60902653186455	4.33188220526981	5.20153228857042	4.88897485662875	6.23516629921631	5.08694239489894	4.68216502709458	3.8026371922878	4.97897230623594	3.77758130209044	5.56415284135129	6.37618537886434	6.1518081195559	6.24459842169655	4.57183306798879	4.58844184155938	4.01500401456545	4.10500811174767	4.67952681802746	4.63483504728533	4.72705655478667	5.45689523112928	4.06931195550723	4.03109861227498	4.46216576996803	4.42981592495795	5.65897678064677	5.65460357389943	4.42075923556877	4.7617905551291	4.5153242151329	6.83838158757261	5.20950664914048	4.59304686563808	6.87870683484642	5.75018577940123
HSPB2	4.57018275271425	4.81976452330719	5.18798088652218	5.04266091599156	4.80509396180014	4.58713692255575	4.56174680325098	5.58720432458088	4.87019347087145	4.35141471654724	4.67188331198898	4.96220474423006	5.30053075904998	4.81126069199354	4.91406674854413	4.89125754032101	4.94794726436918	5.54370364406342	4.67697773496894	5.01834456888879	4.81144477175049	4.89230585741359	4.76895631579858	4.64804042479826	4.91032651059869	4.49328159381972	4.68475047198689	5.06874560933558	4.62695607246059	4.89491011302111	4.58183975520313	4.84118871600693	4.67483872262439	4.69589491426908	4.90909749958603	4.82113281650078	4.59905353115336	4.80510327987351	4.75179676390243	4.67647978057463	5.45359898877491	4.80509396180014	4.89988653822235	4.67483853527852	4.83975324407916	5.04648774986429	5.05173948696308	5.90158596402486	5.04371407330539
SCRG1	4.20962629476424	7.08943682483585	5.76059824424363	4.59674988982576	4.86570332165383	3.48594462891323	3.37826088848189	4.97714859581117	3.9209846161101	3.587923200221	3.79358278795356	4.65251209857788	7.28446714456588	3.65126126110038	4.16216848028855	3.69577594343261	3.65137942449493	3.59601957902894	3.62454563009885	6.2579457450037	3.78342631975358	4.2844967100989	3.54073878798736	3.79665438761589	4.01966727584892	3.74761406621768	4.27990801991096	4.63262266410618	3.63746285904366	3.62968280664542	3.71022720289108	3.79361033943154	3.76573380985207	3.72438160119167	3.55752073600789	3.4655813174177	3.67317089235879	3.66524922748785	3.66024320414314	4.28193558236385	3.83685207381458	4.52110780035071	5.15302243887188	3.72523281016211	4.06857211448625	4.63219157545787	4.28119499298851	6.8181634145272	6.70447698703513
OMD	2.98980017801109	3.73968387286771	3.39286876657169	3.09583611437234	2.98635438956277	2.87659448818933	3.29111415327978	4.58246125638422	2.97635994286926	2.79919735935194	2.93465023987689	2.84401837287298	4.67251851386127	2.99686244030148	2.9095638711138	3.18895412947432	2.99440547015452	4.6309812146528	3.29211559008651	2.90989288218213	3.01083367258534	3.31613041678162	2.95285923122436	2.97232472436536	3.34866172947044	2.74258119907369	3.13401752052279	2.92027270706778	2.8626099927732	2.87598486057927	2.87497534088919	2.94233625992636	2.80517298593479	3.31507799308442	2.84742210512732	2.88151764101794	3.15386889275075	2.86371488655836	2.97885453921752	2.95407742310623	3.39660980613791	3.06147423425307	3.19508762864871	2.8903857746351	3.68381788895117	3.07476971244575	3.01693309677121	5.68277707900468	4.52965649800349
CFL2	5.94711839483704	8.61561938889964	6.16136545753719	6.71997826478979	6.4814966541662	5.93126263978091	6.19345901558181	7.30432996965983	5.92049203184637	7.89867172450486	6.19696274563772	7.26451834945983	9.47354930466156	6.7574005155058	6.25216075299341	6.05503906445268	6.70116401706815	7.5175303077154	6.80325732233006	7.22591967420855	4.86240740832479	5.55048117480595	5.43638898036488	8.89961811377801	7.14252789787138	6.72007172206227	7.04310270507386	6.3027883920941	5.28141433079182	4.98837672795262	4.71286677122926	5.88226057502896	5.3004800448264	5.22813602938534	6.22774383872965	4.7713546001059	4.27281635923914	5.72761140690798	4.83033970668159	6.22915773845765	6.00166181820854	6.46345943469309	6.13843548214558	5.15644333212092	5.77323124644708	5.83890522205535	5.71675000281245	8.69216852878833	7.92610622851615
ITGA7	5.23584092385349	6.85835018411282	5.81106754545331	5.36868204130217	5.42524356085973	4.74163531856313	5.21039673510744	5.50220115277066	4.92652425821729	4.68596797385737	5.73093123881577	6.14578411614827	7.34617805728171	4.62615125453833	4.98475145867405	4.63098042662935	4.62157373554134	5.66526076598187	4.51818121939612	5.97160043105956	5.16491347290342	4.65021140151515	4.60171907461773	7.46800975308073	5.45770338883853	4.45417172185175	5.35094910860689	5.17435990309683	4.6619203433803	4.63183782051068	4.72915832419843	5.16090137916087	4.46905177092871	4.75516791089642	5.58795177397081	4.35457285287081	4.54253199526057	4.35952445646331	4.63445530161015	5.29472535703853	5.48063734961576	5.27454129413042	5.33908621079229	4.25137694479081	4.4722781665411	5.3631201252808	4.92594190772229	7.01141113919289	5.89385150889607
SIDT2	7.73046382285916	8.77666912789913	7.86727184647862	8.24630208111974	7.407654656052	7.03289681315069	7.77052524890712	8.4514385929794	8.11707429413634	7.31256125118904	6.34050015791684	7.12075534426041	8.26618577115819	7.86601492109663	7.79418733403696	7.42752389212357	7.53940813559054	8.17878648608045	8.23624126973935	7.71075644031821	8.28712959541393	6.94846023449766	7.93847053428781	6.44527360047611	7.23856264906553	7.60247983611668	7.45668276580152	7.23000491590009	7.67531645013239	7.30101546869683	7.38475713636227	7.73029060230775	6.22605254288487	7.37140982122215	7.5704211436069	7.55288136047062	7.89615823233462	6.98850230680458	7.03355084537384	7.22273892656546	8.70794001670184	7.79411139188887	6.99992257069485	8.34501856419709	8.04295847368317	8.13154872389039	6.55123554756916	8.90816680995306	7.52663010089884
LRRC70	3.94369964200161	4.80132244416995	4.000943217607	3.96446807743331	4.39908559004224	3.52195269084474	4.05961693485589	3.78200396854009	3.55101759217307	3.59470651643234	3.78567469317738	4.06822825303009	5.05848382605581	3.42246100270532	3.73319965952339	3.72275054543405	3.94448844657857	4.0921750847031	3.63086306865889	3.94282822715937	3.32227507825534	3.55638754356149	3.68721552988908	3.71768049875301	4.08759580943071	3.97853879113092	3.67549249510636	3.62947273655913	3.62370413106894	3.47319143240377	3.19649409285543	4.33988524157083	3.32463967219655	3.60671417712278	3.81312563436629	3.61309426987229	3.21181628781433	3.3900688349827	3.61567154796533	4.36614297953792	3.97322961490051	3.70003705948247	3.65487792431084	4.07091458001729	3.66523423093751	4.09095166361331	3.74615300229042	5.42641257002954	4.80459009595987
TRAM2	6.30538780050531	7.24387586288046	6.28072076998445	6.34607404514807	6.28484126011105	6.09939335757554	6.48181363723389	6.48090695779113	6.42395642154612	7.67444544546697	5.89185990678508	6.59938048508809	7.24864925185321	6.29880729670931	6.54358422016285	6.70153931730054	7.44896662222345	6.87298594902654	5.70966932416616	6.71662423373056	6.25343953797054	7.27240270008488	5.90834223489544	7.33049212212116	5.89560582764072	7.01312973057048	6.05499315043665	6.06954200365552	6.0915022541883	6.59902241446146	6.24541748031465	6.27657237754174	6.128659657814	6.20167173146493	6.43640494848347	5.89278164816239	5.84885286084389	5.80790006499504	5.8053530076035	5.8678963641697	7.35046981436321	6.79367284265591	6.47993849457032	6.00205287659957	6.6888059204399	6.10595988882294	6.41167240773339	6.97362717183372	6.45289213476245
C7	5.58133447339911	7.99270175272639	6.33152636811171	4.39884583478953	4.60796391258986	3.68811107106323	3.66261948469299	6.0894727221966	4.76709230833966	3.2043959834463	4.8541441117589	5.72807983214405	8.81625623289275	3.85253566219549	8.23993659290843	3.69840119189703	3.81303657852659	8.21960655968683	6.4159120367529	6.4988110197926	4.9181906887737	3.89292570399286	3.31507832424439	3.50749205665719	6.26473125168009	3.32046078870237	8.37197921169642	5.42109269357162	3.97790336775776	3.86337841863995	3.45885435895838	6.79134289304639	3.29834703935308	3.9747852957676	4.55864161864992	4.01398868191732	3.73697288712011	3.30583249322403	3.55347889182288	5.51470873226973	3.44703140064779	6.43303445348431	7.84729302512023	4.14193129526923	3.78894891616899	4.60054467488884	3.82011995870091	8.3204354335073	7.73094694486176
CLIP3	5.26194101075463	5.95940134516882	5.36566507088585	5.3833485857318	5.17175848285475	5.14983666354396	5.08357321445722	5.50086471821487	5.60499272562793	5.13252260195346	4.97574702540664	5.42958539488692	5.89117310798377	4.82283589212732	5.20556876089298	5.16707426425616	5.25641483235117	5.65322718745717	5.27265628811145	5.72772474294309	5.91910696399256	5.35503491696902	4.63403168937833	5.57480586000007	5.66105839658138	4.92686615770234	5.47782379984759	5.25258893802482	5.10119962838232	5.18779738976728	5.06068191586842	5.16065347845329	4.93246362474816	4.94026937776804	5.92854796067833	4.73131772824338	5.16955507873486	4.80298445153012	4.94264437711167	5.305499744348	5.5649869083625	5.03148743019028	5.83081837409481	4.91290634650245	5.08465991487937	5.46825730493176	5.07012559975704	6.04631103110956	5.66579179248531
CSGALNACT2	5.81434530439996	7.33639793848261	6.35991205035111	5.4579006362823	5.76536230147919	5.32076669234078	5.89371255022091	6.02297224035309	5.72677214146383	5.8550219004144	5.23382956329328	5.85074040592702	6.76673288710934	5.67747110183176	5.89021798101864	6.5861636715818	6.44936563314917	6.18525125606788	5.21080861010516	5.99727710529766	5.36306793695739	6.86206170024219	5.3120168584577	6.61202391427536	5.96243632834122	5.90602969854819	5.90821398061109	5.81740034753471	5.85617949287067	5.78480568325302	5.46203284432513	6.18583288651982	5.97534476771343	5.84943171928601	5.97381178113605	5.37318973207424	5.74683498584772	5.64356773792393	5.45871222441845	6.13942832061162	5.57662969743712	5.49009575703057	5.59730133216556	5.48730397796279	6.66878793535103	6.06084830703159	5.77157610755181	5.97086859842491	6.2680507436501
POPDC2	4.13400052935378	7.6319012221848	4.6971605347026	4.40241714080152	4.88832779716194	3.87991283095176	4.814991300535	5.09901015712253	4.17637832771549	3.61171943516351	3.80823553907429	5.50360046964722	8.24267930363164	4.05642281560304	4.91605427149922	4.13014500323886	3.88019032353666	3.998282709109	4.33258741665257	5.2832229057328	4.4473809178797	3.77386842562587	3.73205635572513	3.91533842722492	5.59341313519791	4.10922884658434	4.51670402504059	5.07043152029101	3.74104837013862	4.26961667555587	3.7751994973125	4.09548519119014	3.89690484708337	3.79193730762808	4.38988128945267	3.80566122360183	3.91480378098205	3.68186522314838	3.81123347641716	5.11400989452784	4.72366302716379	3.48126631618036	4.54395298407048	3.5578676930699	3.7152277797109	4.29779476916393	3.72245458041355	6.37482744873664	5.20754931913229
COL12A1	6.59359134446371	8.3001575960141	7.6664844844788	8.16214844304268	7.49530277627952	5.22277349254175	8.00595445183788	9.44073381231935	7.3754181603938	7.76282582071177	5.31028162570068	7.0788220299999	8.91390012181667	7.87570066266019	5.8090706667378	7.68322761394715	7.78459383319709	7.13224275810013	4.75161189709227	6.14415778521466	6.56124918571079	7.97609503436487	7.54507890657889	6.04023104534526	6.0103347236616	8.52890131969897	6.73941650000758	5.98691273863295	5.00927675718163	6.33151211753578	5.61482181560022	7.19859815850119	5.36512769627941	4.6323620248702	6.88804552555051	6.38057812453932	6.47897694985912	7.94164484119866	5.98316919820894	7.03593570672377	8.60847542823592	7.85617538030451	6.40174520641532	5.58391339005389	8.31529458801792	8.11765368529409	8.46295687239613	9.09822610599986	7.3074686379751
CHSY3	3.87444913224784	3.72769170184862	4.31729369721116	3.93810308968428	3.9965388501332	4.510868336819	4.27176270527495	5.11051950250864	3.67850147595099	3.68438600291388	3.8140845172314	3.81898329287666	4.67578621235646	4.65020816674997	3.64124866620934	4.71543723184377	4.80670997275226	4.45997864896856	3.79921761858763	3.74375092335556	3.51930913491779	4.14283702584349	3.44403716947637	3.47279527423314	3.93363139539027	4.81584162482696	3.5544465256216	3.71463852454758	3.59723742486634	3.52167485012552	3.86535185898671	3.66783900393053	3.56131298538112	3.71509692738705	3.73230888169246	3.38914348247671	4.01697909230154	3.62986598983172	3.57644270453838	3.53721488965107	4.17220671020132	4.6287992025207	3.61343349492394	3.59043871704586	4.99926553382262	4.24824003530294	3.35509457202901	4.9405810210867	3.79035427484892
SEMA3G	4.54825882205363	4.70606737206256	4.72923753334459	4.1204735487774	4.34173055560263	4.05328656456543	3.99251478429558	4.31716179848831	4.42328710541684	3.64124866620934	4.6017609368914	4.80141855333874	5.58406606100271	3.96280019383933	4.55793864556882	4.04973059195808	3.970113922955	5.13216137636723	4.38897103615386	4.60889432201123	5.18546804249302	4.45623276306469	4.14668599970542	3.72439169408321	4.39660738808026	3.78548516713368	4.23788603273753	4.76828253687812	4.4204120694994	4.15328011768664	4.18749613618844	5.52879280183065	4.22704487124071	4.1100111852005	4.66621279137437	4.40716648456027	4.10853802866983	4.24643476183068	4.40061894420578	4.41457472148127	5.22115208371818	4.10702391976018	4.53291985363306	4.40435735402763	4.32499591546799	4.56650262773939	4.37149807692004	5.19481093770325	5.23917272000893
GIMAP8	4.35309844625476	4.6094372223658	4.29873328456932	4.00067824151855	4.05334144338193	4.10173375255271	4.53768873433223	4.46863043204435	4.38117491020034	4.42792619010611	4.05336223335074	4.3071290129079	4.67212186201848	3.99099205981571	5.57635644480257	4.25876571397524	3.82643816056391	4.89816778528802	3.65129703377415	4.99855783461444	4.41446894912141	4.02523905469391	4.49381448351582	3.43571869551913	4.51415773417936	4.84540856206318	4.10935013908797	4.25980204385214	4.72323794782864	3.75659610061764	3.93612842055642	4.65248821587673	3.88951259986626	4.19742470532122	4.21224867402032	3.95690419719007	3.7862672832749	3.68132807142395	4.22238816098024	3.92410260852197	4.68641565313356	4.15740730956892	4.20895482398785	4.05998398490795	3.88724680789491	4.1745697733437	3.87342488944868	4.90360167579272	4.76308144639637
SLIT3	5.46862082008062	6.0762592919945	7.28533077266	5.82752678213737	5.48116535774062	4.92786654476296	4.84992579214508	6.42863876909201	4.98588789197824	4.74070316155236	4.85930468234083	5.93630366511825	7.47714499589665	4.80300581430298	5.21751177967247	5.36020365603683	4.96177117075553	8.25920964370779	4.76581089174026	5.65985747839175	5.63660658450401	4.71187808607259	4.76328852918531	5.11887982001923	6.3672574826418	4.85291456200725	6.68166643126807	6.65094473970515	4.67565620631297	6.3823162003312	6.77941224770286	5.71661186268484	5.99472490283901	5.84428226130901	6.19398793656063	5.70539805477985	6.07838841443384	6.64723358890885	4.82834068904616	6.7462740979878	5.87392027050915	5.03010824174378	4.94370251661746	5.06943204504588	4.40487764049336	5.63929487802372	4.51371130014544	6.60683519735716	5.29808514197782
P2RY14	4.86511622090796	8.23581081899101	3.89152268646891	3.66596878313683	5.75152069570878	4.2199957806866	4.07578980589754	4.91398748862565	4.00358360497265	3.51613869599536	4.19351233539224	5.47647607379904	7.83303534881014	3.76568298396393	4.93486362846426	4.15918755410007	3.80379458655177	6.67838773548861	3.44740303148274	4.40096168534269	4.10809805893117	3.95991008726808	3.98898268132333	8.09008477290891	6.79108197626918	5.28130878315256	4.07671932026474	5.15387901625458	6.10172283326001	3.4182133355562	3.8168008731327	5.52038294725176	3.39832022509675	3.6063664012504	5.66103767982661	3.73013254467202	3.42957805243201	3.60912882362447	3.49944836115216	5.53962877383038	4.62764685066365	3.57200471560396	3.83478112229692	4.20861355486851	3.70097856281523	4.36838882849671	3.89898477521047	5.94746027573773	4.11236889878292
CCDC102B	3.35570461064635	5.25694503606994	4.91907044496459	4.95838635401821	3.89803601081392	3.54428575660621	5.99078639192476	5.04904352649579	3.67584118794843	3.03941609678201	3.63562475050561	3.66508781986359	4.33993581935874	3.66788052525467	3.70691033951223	4.77839214443215	4.11129712940111	4.49969982408525	3.3725375725595	3.18658943611126	3.79092624959788	3.86471831525276	3.5895865553673	4.34363924891236	3.97909601231708	5.82606341382529	3.56567448794287	3.91726376793926	4.0281760073197	3.58468484265611	3.38705729200573	4.83249880973449	3.48631462171842	3.57665515101504	4.23345205869128	3.48552561033271	3.26568638084087	3.15236824608171	3.50138923637247	3.85834384437568	4.9288505011273	3.71327807862593	3.80808632205009	3.47713770884024	3.71023622955932	3.98832394227877	3.54930187044739	4.20622878347569	4.55886189219423
ADAMTS5	4.73098982912247	4.04843876514256	4.40905287808968	4.30995648759144	4.50433052334977	3.91778315705714	5.82104678272889	6.60162898358688	3.79584760739523	3.74364283235655	3.97124992456349	4.45660141061329	6.25029852999784	4.00569534472471	4.08770824897684	4.03849211721874	4.70123336067067	6.18208019453164	3.5999616955794	4.50108320922754	3.90335767164705	3.81152873850588	3.61293028808797	8.45323075380624	4.21398305058912	5.06766611436693	5.41192987190952	4.26942911894631	3.65504574233004	4.00309869947042	3.96759075885732	4.90368497628107	3.56625689605268	3.45562226515587	3.96455541555062	3.99320275594296	3.71477236290119	3.56199101123559	3.77893085976301	4.1468948232564	4.21064953399455	3.62263929534059	3.86180773615847	3.90140673394356	4.13529570547276	4.52495607856742	3.93749213090554	7.29149377691079	3.98703688555259
CHN1	6.24715081220255	7.33258740871328	7.5957784520798	6.72265717368039	6.41066693402335	5.7306723538898	8.18613717771138	7.3656215959097	6.14646783285084	6.51634546306394	7.3243648289477	6.5655735534081	7.50180281548075	6.74494141950867	7.62325937012175	7.83210022823752	6.73110349254521	7.13830690299168	5.57333884377936	6.91218948698933	6.17131015718979	7.82563426278533	5.35713745314171	8.13337044288831	6.10979120044394	7.11448625050063	7.07395563174377	6.45040203115177	6.27483824173358	5.71560056738026	5.67066226948241	6.60811501685572	5.38084458291592	5.4298718123763	5.73763950080826	5.5951109537451	5.00854833406379	5.511934605054	5.07351508945874	6.25778064261469	7.99011067619875	6.06257970465739	6.74293270307172	5.79412030011414	7.20314133960759	6.7569229478184	5.92366566159224	8.27264708415789	6.63211903590883
ESAM	5.47764164276019	5.44725942026385	6.16897594522189	5.92223734151976	5.77410572763259	5.38084989224554	5.88468813958311	6.30861277109633	5.49619273434248	4.34240556953619	5.08376964223179	5.78433743831594	5.98477316784227	5.27090046538527	4.75010629383617	5.08514706430869	5.33162589897554	5.65905051235675	4.67798771154763	5.40654729165135	5.83240788170408	5.1382339827658	5.23019234584097	5.02509452417882	5.64551850691758	5.50447957061666	4.9572927828278	5.64723004528997	5.16165422084618	5.38352833600132	5.44953779124414	5.56311262011157	4.97915134360965	5.02716995723044	5.84923675896821	5.46330896782205	5.15779272210577	4.90425042155066	4.95558196621831	5.52017860438967	6.15180541660982	4.72912417334237	5.61860784991667	5.18505455128647	5.35393125302364	6.04265205534444	4.91825741656207	6.11333425817057	5.76505399544572
PAMR1	6.8753784908666	7.1911583985095	6.36032086463429	7.04810027000393	7.32301509312663	5.82139716679509	5.90635110737591	8.80975786552003	6.71773206612644	5.13598046813661	5.46303677527086	6.96792582983496	7.91954040268642	5.72138361550413	8.42596995234482	6.15918185744121	5.99987173620097	8.52974941000279	5.19352475414714	6.05277142919056	7.04871738979645	5.78538497365758	5.25933868692045	5.83474930650775	6.44564155402826	6.03566237871265	8.02767985925155	6.45160537326404	6.07393865189512	7.06672945916338	6.13713435033577	6.99918611490879	5.49914840949917	6.01171694900512	7.13567009567445	6.96109775158905	6.09661240958149	6.34095987678646	6.23783110797966	6.76192144953113	6.21416336210772	4.6183287980269	6.16022227143417	6.61452616307526	5.43833879938675	6.53151287417039	5.61592799374819	8.39956269405189	6.52423752904624
LIMS2	5.75061227645665	7.18207799667123	6.68846198299674	5.83382352974896	5.90055905219672	5.65051024710577	5.65785545178644	7.0255387600368	5.71791155784225	5.62067177764821	6.1381701277236	6.35591876113438	7.93356039933403	5.69208686955726	5.77327633451571	5.31723205056604	5.46435979249068	6.27500383659591	5.65432525843494	6.3469044576083	6.56960393527466	6.25678473792018	5.44750716805977	5.43576105999983	6.29906155198373	5.37258537221771	5.95568534011583	6.18351173069006	5.44747576387415	5.47015011888363	5.75813812246881	5.90288817189985	5.49198475019731	5.46728684593887	6.24602441215832	5.49436768407437	5.90403553663343	5.57686037447235	5.48996252564035	5.98867777219521	6.36197509422333	5.21606318202811	7.00185887240857	5.39050346306878	5.94022330503821	5.7397476337113	6.1991040315089	7.67915480473991	6.31001934122144
SORBS3	5.46797012501671	5.53937202776605	5.68063560446315	5.75630711312124	5.51043532413425	5.5878528934213	5.0948424131113	5.89982102587924	5.68409382068274	5.40589789283543	5.54075382750973	5.79050046970875	5.6315846108516	5.50867992219613	5.62822560121596	5.82961687978698	5.65038618345002	5.76523465590557	6.03454512310278	5.77724868245381	6.03952698384811	5.41512181215968	5.62005236072277	5.33277673277389	5.49809144856629	5.39379500314149	5.2412598758844	5.10800122314294	5.22205527913797	5.3513810618522	5.09021769652377	5.47253593341102	5.26398747522752	5.32701251560211	5.68030900002899	4.88176607079852	5.31008928012252	5.18788664903214	5.33409690598171	5.30680099136621	5.95095255645305	5.70096667444436	5.59117443150265	5.02267506151212	5.21078176477408	5.50919445412469	5.31691642332459	6.10485165511735	5.71814449102756
GFPT2	4.30677374406274	6.44410799435696	7.12488976389485	6.29471013889217	4.53511191281445	4.17288465466004	7.76165713565632	7.61227855813373	4.4756097794478	6.5354331154215	4.87091664291291	6.03073194354154	7.94371356969525	5.35769650287611	5.67526298861961	5.83546317323663	5.37913310625144	5.63686258844245	4.33823961531912	6.11379666022648	4.85817170940453	6.4093715773689	4.04789790716831	4.52622514940897	5.31196517116294	6.92823545679931	5.10847079320241	4.56362503579788	4.18418991396715	4.47617978650626	4.10925259575565	4.2409905624431	4.01577250998406	4.09358489071754	4.83393416970642	3.87505302054542	4.42333678807338	4.06741674338681	4.10882752031873	5.31176800439799	6.35219044595869	6.31864126754525	5.42883915261518	4.08716432813764	5.48011600804808	5.09747510713281	6.28053744753402	6.91688863414999	5.92565890046573
PLVAP	6.50800994451876	7.08223263617782	7.90131266540473	7.10972863134675	7.11145763848619	7.03110220204219	7.47612844849456	8.21063189657147	7.30647809797453	6.10739355612424	6.64624035415971	8.24679570914332	7.15866871058304	7.11408523717429	7.10065125642186	6.82021001066583	6.90570629255266	8.10743659539985	6.32755385410142	7.18163275956369	8.53829251456295	6.40625953987235	7.03947357713996	6.85948043198591	7.48271935361763	7.48817425362614	6.87835336527425	7.43947008722544	7.13708105046482	6.98763492106928	6.71162034215438	8.06765649012032	6.42506928360092	6.74953894705776	8.05881673787551	7.14602768322603	6.40917651314125	6.09175579721721	6.47276387170491	7.4536094003368	8.41726447284494	6.67026513857351	6.98430874925668	6.56455978006353	5.68864605761601	7.94171246933056	6.02823973808255	7.63822747781451	7.33407109127405
UACA	4.04046593427299	3.90054656678906	4.44574793072445	4.84147634577578	3.91802277846704	3.74875221078121	4.38466026678606	4.65284608362581	3.79108895668706	3.77801747447643	3.91468682276413	3.78580311108013	4.5991837287325	3.75709940676657	3.92349016832342	3.98696861460388	4.02834327555833	4.02444544727807	3.6616973846844	3.78328219279423	3.89969549768409	3.89968417630064	3.89549972448864	3.87973623144494	4.52099466290949	4.29292856333879	4.22370085571237	3.91152820487583	3.78914846893848	4.01644867676111	3.48650105806905	3.82859521959128	4.31914612816192	3.90258920139305	3.89121753598644	3.64961828176317	3.61034506770547	3.65373567106105	3.30467746256584	4.00359513552166	4.24820534774153	4.4155043191344	3.72016856851413	3.70803740043218	3.65898943673728	4.07472163965683	3.8481444002432	5.38246382066128	4.30247291721504
ADAMTS8	4.53444235254385	5.09694880651326	4.88150578269955	4.48454927187206	4.50840325715313	4.45576367698186	4.13906890129207	4.67810518759722	4.47880600167332	4.27057377913375	4.33607998193583	4.8311495242442	5.73929084744984	4.54201734315614	4.26940905436718	4.26878120064521	4.37999256492055	5.59088929943387	4.42205358150604	5.2935682665172	4.55982318194599	4.95125825779103	4.34870790938567	4.17229735043068	4.5825665913743	4.06097801975055	4.67433597126289	4.54641437686297	4.36590840603517	4.5976443121539	4.49890496601892	4.84905524620043	4.2327439127559	4.43704719987138	4.53950722631405	4.37106736265591	4.54990073099551	4.3061072769113	4.64533891507235	4.69804817381076	4.26185031976214	4.44277467752762	5.19439688486572	4.44900671741747	4.55372409820895	4.6218699799218	4.78240951384815	5.22644985030419	5.05500582061446
FRZB	5.50892424174362	6.91208114553897	5.32458216802958	5.58920478870351	5.55246021526834	4.97785629535696	6.04480242068226	5.55304820399361	5.54194922845561	3.73372141891696	5.29465497385074	5.26244092150479	6.47527348312063	4.09862176397831	5.85465203059919	4.27915318171453	3.78733218505103	6.13144015200361	5.20746945708997	5.46915611692881	6.19569265369433	4.53302944488551	4.27009078507602	5.41405627690792	5.55681396790624	5.43586218839952	5.21842231405652	6.34026067462548	5.49916785768651	5.68677447742344	4.78968272968812	7.01744630540556	5.30962222735331	5.38135726497049	6.26423526378486	5.6619829554232	4.91256134227065	3.90141704735359	4.54160531968563	5.50553078119627	5.79718044900163	3.81128368447277	5.59597516557139	5.37374324376411	3.94576912143854	6.73235616366414	4.04961271995089	8.14890921364368	7.85211001338092
SPRY1	8.23252338706623	9.0557237004028	8.98907087892259	6.85413270066472	8.0477246515749	7.5747053450031	7.6955446482617	8.52784381379659	8.65440712997173	5.92108969651742	7.01189206911587	9.01905874483525	10.0201138858266	6.98524794984256	6.10093241893653	7.68542881014378	7.17675504602671	9.5962696235141	7.09548456760199	7.86140160649601	7.07004475080457	5.68049518052417	5.73632929646197	6.26882083486988	8.44309697819791	7.51041671492135	8.0132008033308	7.49981882935065	7.07325061571225	6.86520158702791	6.20367718072171	8.60958285799127	6.32333059265492	7.2306173122946	7.25769668385743	6.95037985722783	6.23595134103741	6.34233600579757	8.22221512276431	7.94872279929642	8.27268938251019	7.09742026499736	7.35434720959799	7.54713891314745	7.74887544171959	7.97736403408055	6.40732254412455	9.56715554788948	9.43894260447916
ARHGAP1	7.95405995264613	8.72053353401153	8.05285363084336	8.17754407246624	8.27140419882295	7.91684946425091	7.66745901300239	8.51228236326512	8.22145277005648	7.7269856950994	6.80354434533377	8.44461333013628	8.62338972702164	8.29951685352811	8.06124757865487	8.02074675212553	8.28508240043173	8.56698912999629	8.09378845904313	8.08389080174907	8.30376893520459	8.232399027431	7.79277686908926	7.5410731700384	8.06212663982405	8.16858834127765	8.0925161337956	8.23514707751923	7.81071697015832	8.50378584398912	8.25836816024799	8.07060118360926	7.77821671590393	7.77415841448498	7.8939909534851	8.29090865580046	7.75667883598781	8.22043740186896	7.90815180185701	8.14624057957176	8.31827356612287	7.99348971942547	7.48949485983699	8.35428881559825	7.97560917766276	7.68815207290357	7.67429457529884	8.78061194418146	7.77425586322524
MAOB	5.92848985103553	7.98003034827537	5.93294729641757	6.84680001911803	5.651221545521	4.95839874137622	6.32200190682106	5.99423185339051	5.05461800554762	4.84496215865387	5.56336020377837	6.57259188383207	9.29964592546099	6.37912495970489	6.28927908779815	5.13546318185516	4.78596097195167	7.00514294712393	4.85296328597148	7.55481958474608	4.98197680160465	5.4728213141084	4.67026306905767	4.96018607277295	6.39499313570484	5.80355239658007	7.65557395088696	5.96574762083425	4.79790549288528	4.82202573855468	5.47090984834013	5.77064338456043	5.07821457880153	5.02211139654032	5.583700404082	4.90584906894161	4.70044841345702	4.82729019502905	4.86710606339091	5.73700750489173	5.22980808370431	5.67748976516753	6.30440380806553	4.85407957904396	5.02624899796171	5.53421610471792	7.90676757727453	9.34260618774478	6.43205643425895
ADAM12	4.29067164954252	5.19453856871411	5.52218344107312	5.28839243175684	4.61769537974548	4.63056142984622	5.19440230407708	6.47971014103668	4.65926519770178	4.56803979475125	4.42851872864544	4.68509103566053	5.79037252871079	4.85339946033343	5.14105724520785	5.02763114236597	4.97478860758708	4.77849979369618	4.12164267413109	4.87757080523351	4.46929396177477	6.43730737212864	4.62617691169226	4.42641511994443	4.59540924197422	4.96292660291349	4.41349497359633	4.50373012040182	4.4766394212482	4.52912806519292	4.13818848132268	4.57198098496843	4.4663006975567	4.39065536847193	4.5271945141848	4.14357335177946	4.48295145199136	4.75868839398034	4.35098742565579	4.50662170552118	5.20648705225761	4.90083232040495	5.74323020046483	4.19196479999355	5.83672695129623	4.86699327761089	4.92264473757432	5.75343368697918	5.78271779757284
VWF	7.03107222929576	7.27096816323877	7.0142023837171	6.77863277927653	7.01033979387963	6.79645689774278	6.31281993530003	7.00146666019938	7.03069580694437	6.17170197155728	6.7649487850506	7.16702327592611	7.40289787237566	6.39492113239215	6.7457810094715	6.57134168133484	6.56897750985298	7.27097700475852	6.24572017145609	6.92534187889077	7.2416583979636	6.59015144967554	6.67054188577969	6.85324931889932	6.91887227418243	7.06443606954556	6.84352545913591	6.90539409824317	7.06805829449022	6.63770365828222	6.5617560150582	7.30544952540683	6.06374701506666	6.39635141884944	6.98078248806558	6.74270976100379	6.27477468326129	6.53268921986127	6.64277245058706	6.29558494869964	6.9329854069053	6.61064659732771	6.88010235481222	6.73899630198706	6.62106144174731	7.091824904075	6.2986799397135	7.03649698531176	7.26700239255923
PTGIS	4.03484117385597	5.28084229266885	4.53272967500464	4.70424463196965	4.25958817022471	3.99290731355928	3.75680933692763	4.2572778720942	4.65420699055719	4.06471851254651	3.93819353282426	4.85144950080793	5.69164888776242	4.01000713063036	3.91110747984095	4.01595518275497	3.78685602717221	4.61528659434857	3.73605226221535	4.02987512824317	4.14301079801264	3.84269452838234	3.62206696246106	3.65316821238122	4.40245049267453	3.70020628912451	3.90686609846304	4.27452495032539	3.63760581647134	3.93000902466035	3.82720693912387	4.89486525933099	3.76744466106585	3.70233886961487	4.265642347346	3.81036913939019	3.9912371639608	3.73623981155986	3.82471733049986	4.19901518043105	4.11881569423961	3.90120392760844	4.29541067313069	3.74310437034163	3.88787910903764	4.2323692386251	3.82255098292738	4.38584281784576	4.32404703306546
CHST15	7.19579672164279	8.69802531347166	8.34522684462608	7.89449871267184	6.49095947759798	7.36545214433542	9.28052622982102	10.200561148411	7.08152018173599	8.37547429123638	6.23526785672001	8.5712638436825	8.75910687148523	7.94068667552178	8.32425589020798	8.99777271529154	9.10662126607158	7.32593071011583	5.98173503099479	7.35540841797555	7.63977658310788	10.0215114948668	6.70539300084958	6.33611183349195	6.72665247959982	8.81903411287123	7.24923574067052	5.90145161339322	6.29304579416536	4.77255888432316	6.74009923638072	8.26762935025299	4.30317953410163	4.60558893167146	5.97143026525678	5.32439806331009	4.68736104639287	7.10722252617816	4.61514175126312	5.86667470498573	8.13481685888476	9.15435669989003	6.21636266729765	6.10189960787327	9.69521123968203	7.58065544446369	7.57332589804244	9.00406148550134	6.7499796479158
MYCT1	3.96437191956428	4.21927340730048	4.18287161415387	3.65446949772299	4.07818109796909	3.8568293862212	4.03225670940599	4.23379813338087	4.13959366519499	3.72473517170812	3.89729742369282	4.04774187850085	4.88878880741505	3.85098852986443	4.09185169966469	3.87407457398229	4.49238496939733	4.34730580729929	4.03498800066196	4.16631399734513	4.4439042962526	3.69540544097963	3.6378008492911	3.60015132492847	3.95687323580515	3.8391836147877	3.74009522952765	4.0391913743061	3.74093824006954	3.8543618829997	3.64627490306252	4.32145897604484	3.81694708728243	3.90391867246409	4.03924344932418	3.83290425448296	3.92434488172918	3.79315235199418	3.85723797465387	4.16374666224543	4.19554893310595	3.78411655175591	3.97675699089631	3.66296161871808	3.50261067778691	4.41967417727238	3.48645895066549	4.83712633664795	4.39853316714753
LAYN	4.4965161194206	5.94125839911557	4.95562524275611	5.56825034537726	4.61769717510029	4.31472526150352	4.82074273245878	5.2195535013348	4.65420699055719	6.61278532034182	4.39097122451873	4.92214834297821	5.82831975229425	7.19294852283665	5.52715304280448	6.43281683195572	5.30217562837147	5.6569895764216	3.66865038043158	5.15608979976962	4.27652183345252	5.66186074673704	4.06887214815269	3.93684860219384	4.51953718713407	6.92006485446744	4.73659343480225	4.5374804164883	4.35115765586141	4.15328011768664	3.75645394756918	4.92684545367337	3.97672494867859	3.99791840840368	4.624584329107	3.9363325554558	3.66117416862574	3.41836255674282	3.66024320414314	4.29181817123117	4.81228747527011	4.92674974471008	3.88152054449386	4.12510927162729	4.87177671080741	5.03537049699847	4.59049213720412	7.04967855233089	4.57060825548275
KCTD10	7.89509484745624	8.55497777952124	8.02813999842884	7.35611659919002	7.66398308422234	7.70819127809121	7.47029233504363	8.19406811417725	7.71613988471403	7.66265939177819	7.38240515181764	8.37923576355231	8.69705669729874	7.78598472358628	7.56522242931292	8.00789541277303	7.72827117667781	7.8494180061573	7.4011981997351	7.84177236939373	7.35836545055608	7.40964674387008	7.32211348791877	7.20186027986241	7.53150804714551	8.11165393974114	7.8394531010496	7.60115682259256	7.54219157810986	7.4331992697298	7.53829481154055	7.71982493334474	7.38973696644007	7.42172668296928	7.77717016779145	7.5609944823987	7.68973220899685	7.46190937902548	7.29596868184756	7.65462626808751	7.63960163854596	7.62019593331546	7.69029468214114	7.42079018523931	6.96550751076292	7.57262949931472	6.95369211549113	8.61744721856272	7.93665843644282
LPPR4	3.86675206909106	4.67933642869134	3.86850736713711	3.18110956762088	5.03851322682834	3.72729368250857	4.45439877506013	4.05730588793021	3.4980267462679	3.49576749306268	3.91576491884681	4.53963822018525	6.36244135487958	3.410918595838	3.62734883844015	4.66202867954228	4.09697756580801	9.53198183344666	3.48798381077342	3.68197903536693	3.14834967187209	3.94044794185842	3.53463432302268	5.79789345472678	4.48503174847986	3.83386417749596	6.11722721893848	3.45070184256018	3.51281750613309	4.44350563641806	3.61102625274175	3.74691377815928	3.49085331302816	3.11406367565074	3.9987281539947	3.36678116564759	3.0694202026689	3.55717305041948	4.45681248516028	4.75538636062532	4.05247538908483	3.74902826249514	3.78408159765375	3.89098882003505	4.12549540897424	3.50938132723887	3.72578364292527	6.44944213821067	3.69652376845289
KIAA1644	3.92967884924257	6.80865901670256	4.62107002056404	4.28562410176503	4.27129751288271	3.96323166753915	4.00523103007709	4.4950866836258	3.89422470519393	3.78626129323252	3.95668654556646	4.50968072725103	7.65421505974203	4.29496088541943	4.05892917514518	4.15367007012118	3.9465506680279	5.31267107561435	4.08676386917018	4.60071109041554	4.10389538866498	4.45997519993328	3.6709924864211	5.98248756156291	4.4343719553686	4.24661550772918	4.48851327643468	4.30540076345339	4.06709008420252	3.90860813732806	3.94016879147959	4.39838531049236	3.97587696557182	3.95600969461166	4.37968680586447	3.75674497114182	3.85077162903783	3.92069301965149	4.03662665466739	4.22175923992402	4.3195253652354	3.9830060243486	4.06206647706999	4.12371855967214	4.15263527060259	4.44319207045964	4.41507744634374	5.18958872752327	4.45023664396343
FAM129A	7.93936667769321	10.1613722169313	8.34082607044747	7.74981483803342	8.10189078103746	8.09051929923754	8.07964775185937	8.46835126477208	6.0466621033926	7.83526361587178	6.25241350395007	8.2231198423743	10.5729405261898	8.1332884108966	7.628616503558	8.11671146485372	8.4314366979634	8.12967073086308	8.20888034254831	8.04963049047939	6.82924774369727	6.19069838514201	7.24534094891148	7.31920968350445	8.52151441158667	7.65658250100829	8.01141591365444	7.88371446291911	8.37643457628711	5.30113455433522	6.11711399632646	7.28354426929797	5.49077189795046	8.31160642879119	6.8731247860093	5.75088210404254	8.14588975416805	5.18880501819134	5.09127704901871	7.87713880686732	7.75996850656029	5.80137615025587	7.20687969422369	6.12519410993257	7.46707946329447	7.19915891897667	6.48302023046192	9.57870063259363	8.6321210783346
EGR1	8.65511003622237	9.05741939796068	8.91635447996929	7.59159117943299	7.98820241628347	7.24152094506024	9.06619635650602	8.62885385055404	7.83138368282372	7.920519317707	6.43575236052429	8.9141786203632	10.1076874019158	7.64125756497316	6.90429063632366	8.17249694229181	5.81872333007403	9.06646053614454	6.22264358533681	8.519211575753	7.87979093867715	7.21932166281738	5.92809605777045	6.48677652213524	8.74830059960798	7.62753737189888	9.73371026203356	8.44060411544899	5.61247915286061	4.90817476035119	6.91430191802265	6.70800043629559	4.90594228082076	6.06934630258426	6.68962356155409	5.7946827858101	5.79529433171745	5.81812728142664	6.98815690394555	7.89085405299295	8.24313225671288	8.05451452953072	7.27563885291993	7.54165368754478	6.06466574976014	7.7691193566466	7.3621931549208	10.6148064725012	8.2688868453658
PDE1A	3.22507672819321	5.2973384514753	3.62544525387205	3.18627296773479	2.99671081051659	2.9196560563182	3.46611115017138	3.72275806272038	2.90521190141358	2.75868040028252	3.05622949018962	3.18141251480295	5.2324953446656	2.95338014832922	3.26444040382914	2.94711535878386	3.04511669965894	4.06156870774088	2.95856116168217	3.48467738098937	2.93881200081873	3.04283636589368	2.91414710691586	4.82858384896353	3.20847019271954	3.01231624675531	3.07192956269324	3.08444839145503	2.91614344833372	3.08103726892426	2.91671193282044	3.20212410591425	2.88910972076739	3.00413239669044	3.31093849134643	2.93926246070627	2.93502412992767	2.86074293830338	2.99080233863195	3.41086936304467	3.33228261083684	3.05957425238289	3.47971924360817	2.94402511714524	3.11063153679308	3.30401183307972	3.12024310910062	4.03580822060573	4.67293154700921
PAPPA	4.22268584869044	4.3531856152763	4.01553443541129	4.69991743828603	4.32165729870023	3.55910055577868	4.39836096888631	6.76589829044911	4.29264128457107	4.59389328993357	3.89943892527684	4.841509356511	5.06594416790264	4.2777624754682	4.48268521628471	5.30335383354205	4.23619418693393	6.42805737527822	3.65784086934614	4.33464006713573	3.90969643958037	4.76863879415301	3.84963759909638	5.26092792893821	4.50248980085871	6.35042793679037	5.46982601436447	3.86249297937293	3.63344159103952	3.96662663728124	3.99730584961297	5.28314857599605	3.67134073176126	3.78965664727894	5.00625620421429	3.74323343256819	3.84878153185889	4.61877048990288	4.03285979638299	4.05019247942038	4.03002304254884	4.06666050059397	3.91991271013175	4.38255016233544	5.52252079209722	4.72600671789892	4.56577578335556	4.74693097480093	4.12440464859861
ABCA9	3.70280880137128	4.48143552198419	3.90843722128235	3.67584466158255	3.59738619913613	3.7017743728096	3.63919999066769	4.06109703310078	3.68815423334677	3.46247143900263	3.32101094855753	4.04733772794254	5.43085828510821	3.68777915314171	3.83541407892907	3.75859521251359	3.85576143536854	5.52632811775401	3.7792640030162	3.85124787439415	3.80571149308086	3.65999075948911	3.33238606133736	3.36518221293912	4.01309631514536	3.57388879894201	3.61558247511475	3.5984759225736	3.88305561439279	3.83306547304373	3.67117163977031	3.77628854186583	3.467648135846	3.80525283297368	4.26220325979705	4.09362555343182	3.87807140777618	3.59060957097983	4.08718220466222	4.33173551821282	4.02657971668495	3.87303923255191	3.9388118748591	3.50251976007482	3.9047687168486	3.89078002607534	3.65393383654893	3.83584750910787	5.21473225867149
C1orf226	5.58380050076774	4.18961897874067	4.64313705099627	5.0593438403705	4.68467220072502	3.96129332523402	5.33588032061263	5.24670489930485	4.59251153529799	5.25311300226493	5.09227053654681	3.92864644394584	4.58266324934065	3.75281754184861	5.44696208317918	4.04642753440277	5.20551604988971	4.75108355726133	4.40186930737664	4.53864263073895	4.74861015785608	7.84594047340069	6.92662664359199	6.83169748383227	5.06007119341362	4.16704283476892	5.78266417421741	4.89024157341528	5.5711459068602	5.34333218207188	5.70644585010325	4.47548161612269	5.62829290378787	5.17967008226374	4.91679551675316	4.95301037211108	6.57781475463315	6.09620962051356	7.50707412836647	5.39788743782332	4.92887971531351	4.03740479887797	4.48425467494418	5.01157778654035	5.79186885365573	5.07449214251597	5.99832826524027	4.7061074686921	4.59952366876676
ZSWIM3	4.80701187256684	4.47667532552452	4.91592820517247	4.76681399160468	5.02222877782402	5.25631517443056	4.61449458909896	4.8903010618118	4.99466695192695	5.55502532157022	4.96032139426951	4.6642417224261	4.72881624810047	4.90086780082069	5.1860586821903	4.85765258769138	4.79757560358666	4.83645586309942	5.37221236157564	4.62084511915557	5.63367297770675	5.24721617198045	5.54239807102934	5.61028635470828	4.877580086594	5.13670493705105	4.60837941329288	5.00419420660874	5.20394640645854	5.40575588909283	5.33063566436466	4.92709430239835	5.2574124562445	5.15681919299151	4.88905745763664	5.41790591303762	5.61135336173301	5.22043977601049	4.83831943818408	4.99546996345593	5.16426831770259	4.89423763128971	5.16262796764429	5.13334438547818	5.08152114122546	4.7274757713466	5.2075192163683	4.78786063453214	5.00574988718613
DCAF7	7.1088987367102	6.61823392506106	6.93396836516326	6.71664110804178	6.62657533937614	6.90783274412748	6.53074206482741	6.40904386498122	6.66007371798393	6.22977600918617	7.08252809380993	6.97402338553636	6.35162575964729	6.49296969932869	6.72669278449459	6.66765070415312	6.79105213371	6.91037140048599	7.70076799656972	6.7513358041265	7.49584116101543	6.70379335828273	6.84205787288681	7.58246400849488	6.96038750894134	6.82108778429421	6.83521867748816	6.6227861279756	7.87352719235995	7.27147354551928	7.54465604681845	7.10428585654162	7.70317043829303	7.04764918370318	7.41517906203997	7.21193279159594	7.11340417136976	8.17298450292541	7.40392096816731	6.89074307057655	6.83136347906956	6.92966779703697	6.98389605472499	6.85233924865673	6.593781370276	7.10279556118914	7.08884642244209	6.30882590779238	5.98580028231506
[truncated: 12 more rows]
[truncated: 117 more columns]
